# Supplementary material for: Insecticidal Activity of Melaleuca alternifolia Essential Oil and RNA-Seq Analysis of Sitophilus zeamais Transcriptome in Response to Oil Fumigation
Source: PLoS One. 2016 Dec 9;11(12):e0167748. doi: 10.1371/journal.pone.0167748 (PMC5147960; doi:10.1371/journal.pone.0167748)
Supplement: S1 Table — (XLSX) [file pone.0167748.s001.xlsx]

## Sheet: S1 Table
S1 Table qPCR primers and primer efficiency
Min Liao1, Jin-Jing Xiao1, Li-Jun Zhou1, Yang Liu2, Xiang-Wei Wu1, 3, Ri-Mao Hua1, 3,Gui-Rong Wang2, Hai-Qun Cao1, 3*
#Gene ID	Protein identity	Forward Primer (5’-3’)	Reverse Primer (5’-3’)	Length
CL2313.Contig2_All	Glutathione S-transferase-1-like	CTGGAATCTAGGTGTAGTCTG	CCATCATAGGATACTTGGTGG	109bp
CL8.Contig1_All	proteasome subunit alpha type-5	TACCTGAAGGGTCCATATGG	CAGTTTGGTGATTCAGATGATG	118bp
CL1789.Contig2_All	glutathione S-transferase theta-1-like	ATCTGTAGGCAGAAGTTTCT	CATATGATTCTTCTCAGTG	90bp
CL3333.Contig1_All	alcohol dehydrogenase (NADP+)	GTTGCCTAGAAGATCTAGAGC	TGCAACAACCTGAATTGGTG	146bp
CL179.Contig3_All	endoplasmic reticulum lectin 1	ATCGTCAGCATCCAAACCTG	CTTCTGCATACGGTCAGCAA	94bp
CL1498.Contig2_All	cholinesterase	CGCCTGCACTGTTTCCAAAA	TCCAGGAAACGCTGCACTTA	116bp
CL2368.Contig2_All	cytidine deaminase	ACATCCTCATGCCCAGGTCT	TCGCCTCTCAAAAGGACCAC	109bp
CL262.Contig2_All	carboxylesterase 2	GCCTGTTGTAACTGTTGCCC	GGTGGTTTCGCGTAGGGTAT	105bp
CL3658.Contig1_All	metabotropic glutamate receptor	GCCGTTACCTCAAGTGGCAT	TCTAACACCCCCGCTCAATG	107bp
CL369.Contig2_All	beta-ureidopropionase	TGAAAGCCATTCACCTCGCT	TGCGTATTCACACCAAGGGA	116bp
Unigene1013_All	beta-glucuronidase	GGCAACAGCGATGATGGTTT	TACCGGCACACTATACGCAA	116bp
CL2338.Contig1_All	transporting ATPase	AGGCTGCTGTGCTGTGATATT	TGTCGTATCCACAAAGCACGA	115bp
CL1294.Contig3_All	arylalkylamine N-acetyltransferase	GTCTATGCACCTGGGTCGTT	GTCGGCAGACAAGGAAGACA	112bp
Unigene19009_All	glutamate synthase (NADPH/NADH)	ACCAACCCACCCATTGATCC	GTCGATGCACTTGTTGAGCG	109bp
CL564.Contig1_All	ATP-binding cassette	TACGCCGCTGGTATTTGTGT	TGATGTCGCCACCCGTATTT	105bp
GAPDH (Reference)		AACTTTGCCGACAGCCTTGG	GCGCCCATGTATGTAGTTGG	105bp
