# Supplementary material for: Insecticidal Activity of Melaleuca alternifolia Essential Oil and RNA-Seq Analysis of Sitophilus zeamais Transcriptome in Response to Oil Fumigation
Source: PLoS One. 2016 Dec 9;11(12):e0167748. doi: 10.1371/journal.pone.0167748 (PMC5147960; doi:10.1371/journal.pone.0167748)
Supplement: S2 Table — (XLSX) [file pone.0167748.s002.xlsx]

## Sheet: S2 Table 
S2 Table Differentially expressed genes by RNA-seq
Min Liao1, Jin-Jing Xiao1, Li-Jun Zhou1, Yang Liu2, Xiang-Wei Wu1, 3, Ri-Mao Hua1, 3,Gui-Rong Wang2, Hai-Qun Cao1, 3*
#Gene ID	Length	log2FC	Pvalue	FDR	Regulated
CL1853.Contig1_All	1395	10.8001	2.73866e-70	1.85418e-68	Up
CL626.Contig2_All	207	10.3354	1.58276e-06	9.76563e-06	Up
CL2938.Contig2_All	662	9.95274	4.03968e-18	6.26965e-17	Up
Unigene17887_All	261	9.82972	3.19518e-06	1.90424e-05	Up
CL1776.Contig3_All	528	9.82177	6.20468e-13	7.0256e-12	Up
CL2722.Contig2_All	658	9.74483	1.11428e-15	1.51951e-14	Up
Unigene12943_All	225	9.73809	5.30662e-05	0.000261737	Up
CL2717.Contig3_All	231	9.70736	5.30662e-05	0.00026245	Up
Unigene17495_All	256	9.60177	2.62868e-05	0.000136337	Up
CL1938.Contig5_All	1470	9.59432	1.85162e-32	5.45494e-31	Up
Unigene17636_All	246	9.57365	5.30662e-05	0.000261856	Up
CL1992.Contig1_All	1456	9.56224	1.52333e-31	4.32792e-30	Up
CL839.Contig1_All	505	9.54303	1.71145e-10	1.58365e-09	Up
Unigene18311_All	411	9.51964	2.33846e-08	1.78127e-07	Up
Unigene19011_All	527	9.5157	8.47782e-11	8.06145e-10	Up
Unigene13139_All	404	9.48985	4.72076e-08	3.47767e-07	Up
CL1197.Contig3_All	1022	9.48583	7.2547e-21	1.29779e-19	Up
Unigene17377_All	313	9.42626	6.45026e-06	3.69081e-05	Up
CL3462.Contig1_All	2417	9.41151	2.08254e-47	9.21531e-46	Up
Unigene16829_All	256	9.39446	0.000107127	0.000499382	Up
Unigene18681_All	382	9.39017	3.88378e-07	2.5819e-06	Up
CL628.Contig1_All	425	9.3443	9.52998e-08	6.78511e-07	Up
CL3056.Contig1_All	1320	9.32193	3.19692e-24	6.6715e-23	Up
Unigene13696_All	268	9.31288	0.000107127	0.000499311	Up
Unigene15713_All	734	9.30378	3.07354e-13	3.55528e-12	Up
Unigene12929_All	332	9.23601	1.30214e-05	7.10279e-05	Up
Unigene13543_All	679	9.19722	2.08028e-11	2.08929e-10	Up
Unigene18218_All	502	9.19229	2.33846e-08	1.78335e-07	Up
CL3234.Contig2_All	588	9.17742	1.40802e-09	1.20218e-08	Up
Unigene16962_All	309	9.16742	5.30662e-05	0.000262133	Up
Unigene19606_All	309	9.16742	5.30662e-05	0.000261579	Up
Unigene16755_All	330	9.15482	2.62868e-05	0.000136359	Up
Unigene17514_All	294	9.1472	0.000107127	0.000500095	Up
Unigene13722_All	408	9.13699	1.58276e-06	9.76747e-06	Up
Unigene17472_All	503	9.13186	4.72076e-08	3.47845e-07	Up
Unigene14430_All	791	9.11634	1.25256e-12	1.39225e-11	Up
CL2120.Contig2_All	475	9.09011	3.88378e-07	2.58137e-06	Up
CL2637.Contig2_All	360	9.08481	2.62868e-05	0.000136402	Up
Unigene16711_All	538	9.08215	2.33846e-08	1.78252e-07	Up
CL1392.Contig2_All	481	9.08215	1.92386e-07	1.32335e-06	Up
Unigene15545_All	386	9.06878	6.45026e-06	3.68888e-05	Up
Unigene13612_All	413	9.03892	3.19518e-06	1.90354e-05	Up
Unigene15942_All	377	9.01959	1.30214e-05	7.10397e-05	Up
CL2128.Contig2_All	3783	9.01123	1.46613e-56	7.83397e-55	Up
CL2992.Contig1_All	585	9.00282	1.15838e-08	9.12552e-08	Up
Unigene11396_All	321	8.99435	0.000107127	0.000499098	Up
CL1063.Contig1_All	426	8.97441	6.45026e-06	3.68823e-05	Up
Unigene16800_All	351	8.94837	5.30662e-05	0.000262331	Up
Unigene15784_All	566	8.94251	4.72076e-08	3.47688e-07	Up
Unigene17260_All	311	8.93369	0.000216262	0.000957355	Up
Unigene15943_All	355	8.93074	5.30662e-05	0.00026237	Up
Unigene14047_All	355	8.93074	5.30662e-05	0.000261658	Up
CL729.Contig1_All	669	8.92184	2.84242e-09	2.36634e-08	Up
Unigene18137_All	359	8.90989	5.30662e-05	0.000262291	Up
Unigene19016_All	339	8.90087	0.000107127	0.000499596	Up
Unigene16496_All	320	8.8857	0.000216262	0.000958004	Up
Unigene15367_All	367	8.87344	5.30662e-05	0.00026241	Up
Unigene16701_All	615	8.86728	2.33846e-08	1.78376e-07	Up
CL2246.Contig2_All	333	8.86109	0.000216262	0.000956967	Up
CL1293.Contig2_All	1182	8.84235	1.11428e-15	1.51825e-14	Up
CL1327.Contig2_All	443	8.8392	6.45026e-06	3.68952e-05	Up
Unigene13122_All	471	8.82337	3.19518e-06	1.90389e-05	Up
Unigene18840_All	356	8.81698	0.000107127	0.00049924	Up
Unigene14331_All	520	8.81378	7.84032e-07	5.044e-06	Up
Unigene15984_All	521	8.81057	7.84032e-07	5.04499e-06	Up
Unigene19843_All	475	8.80735	3.19518e-06	1.90459e-05	Up
CL174.Contig10_All	641	8.80413	2.33846e-08	1.7821e-07	Up
Unigene12613_All	407	8.8009	2.62868e-05	0.000136315	Up
CL3572.Contig2_All	344	8.8009	0.000216262	0.000956449	Up
Unigene17246_All	459	8.78136	6.45026e-06	3.6921e-05	Up
CL150.Contig2_All	4075	8.75822	2.25188e-51	1.09256e-49	Up
Unigene13480_All	517	8.74819	1.58276e-06	9.76195e-06	Up
Unigene13142_All	475	8.72792	6.45026e-06	3.69275e-05	Up
CL2740.Contig2_All	997	8.70044	5.1046e-12	5.38817e-11	Up
CL1304.Contig3_All	848	8.70044	3.45498e-10	3.10986e-09	Up
Unigene17208_All	363	8.66888	0.000216262	0.000956837	Up
Unigene16673_All	500	8.64386	6.45026e-06	3.68694e-05	Up
Unigene19324_All	371	8.633	0.000216262	0.000958263	Up
Unigene15114_All	371	8.633	0.000216262	0.000957226	Up
Unigene17402_All	371	8.633	0.000216262	0.00095632	Up
CL2796.Contig2_All	425	8.62936	5.30662e-05	0.000261619	Up
Unigene13505_All	452	8.62571	2.62868e-05	0.000136251	Up
Unigene16258_All	400	8.62205	0.000107127	0.000500024	Up
Unigene16013_All	377	8.60733	0.000216262	0.000955932	Up
Unigene16495_All	406	8.59619	0.000107127	0.000499667	Up
CL1938.Contig4_All	1442	8.5812	5.51966e-16	7.65472e-15	Up
CL818.Contig1_All	7145	8.56986	3.89222e-79	3.11197e-77	Up
CL2682.Contig2_All	1628	8.53138	1.6463e-17	2.46162e-16	Up
Unigene16940_All	539	8.52356	6.45026e-06	3.69146e-05	Up
Unigene19778_All	453	8.52356	5.30662e-05	0.000261816	Up
Unigene15365_All	481	8.52356	2.62868e-05	0.000136272	Up
Unigene14023_All	597	8.51964	1.58276e-06	9.7601e-06	Up
Unigene17501_All	540	8.51964	6.45026e-06	3.68759e-05	Up
Unigene13477_All	600	8.51175	1.58276e-06	9.75826e-06	Up
CL914.Contig1_All	2739	8.50383	4.20184e-29	1.09224e-27	Up
Unigene15076_All	431	8.49985	0.000107127	0.000499169	Up
Unigene19748_All	461	8.49586	5.30662e-05	0.000261895	Up
Unigene19043_All	463	8.48784	5.30662e-05	0.000262212	Up
CL1539.Contig3_All	623	8.48382	1.58276e-06	9.76932e-06	Up
CL1237.Contig2_All	1538	8.47573	5.51966e-16	7.65148e-15	Up
CL2368.Contig4_All	621	8.47168	1.58276e-06	9.75643e-06	Up
CL1261.Contig5_All	615	8.44708	3.19518e-06	1.90285e-05	Up
Unigene15230_All	506	8.44294	2.62868e-05	0.000136229	Up
CL1000.Contig1_All	6302	8.41785	1.16027e-62	6.91109e-61	Up
Unigene14955_All	516	8.41363	2.62868e-05	0.000136424	Up
Unigene14539_All	455	8.40939	0.000107127	0.000499952	Up
Unigene16551_All	425	8.40514	0.000216262	0.000956708	Up
Unigene2792_All	778	8.3966	9.52998e-08	6.78363e-07	Up
Unigene14789_All	430	8.38802	0.000216262	0.00095619	Up
CL1492.Contig1_All	1103	8.36632	8.47782e-11	8.0591e-10	Up
Unigene16379_All	435	8.36632	0.000216262	0.000956578	Up
CL179.Contig3_All	1914	8.36194	2.00108e-18	3.15057e-17	Up
CL3110.Contig1_All	567	8.33539	2.62868e-05	0.000136445	Up
CL1932.Contig2_All	924	8.32193	1.15838e-08	9.12772e-08	Up
Unigene15003_All	450	8.31288	0.000216262	0.000957096	Up
Unigene19334_All	468	8.30378	0.000216262	0.000957485	Up
CL2504.Contig5_All	7445	8.30378	9.18212e-69	6.11537e-67	Up
CL1765.Contig2_All	519	8.30378	5.30662e-05	0.000261935	Up
Unigene13262_All	520	8.29921	5.30662e-05	0.000261698	Up
CL988.Contig1_All	498	8.29002	0.000107127	0.000499453	Up
CL974.Contig1_All	1263	8.2854	1.03049e-11	1.06336e-10	Up
CL2345.Contig1_All	1712	8.27612	1.11428e-15	1.51888e-14	Up
Unigene17316_All	496	8.26679	0.000107127	0.000499881	Up
Unigene17272_All	464	8.26209	0.000216262	0.000958393	Up
Unigene16920_All	636	8.25739	6.45026e-06	3.69017e-05	Up
Unigene15113_All	499	8.25739	0.000107127	0.000499027	Up
Unigene17476_All	472	8.23362	0.000216262	0.000955803	Up
Unigene15006_All	803	8.19967	3.88378e-07	2.5798e-06	Up
Unigene16332_All	556	8.18982	5.30662e-05	0.000261974	Up
CL2700.Contig1_All	583	8.18488	5.30662e-05	0.000261777	Up
CL467.Contig2_All	841	8.15482	3.88378e-07	2.58085e-06	Up
Unigene16390_All	583	8.11894	5.30662e-05	0.000262014	Up
CL686.Contig3_All	587	8.09803	0.000107127	0.000499738	Up
CL683.Contig2_All	776	8.08746	3.19518e-06	1.9032e-05	Up
CL157.Contig2_All	1221	8.07146	1.40802e-09	1.20249e-08	Up
Unigene16502_All	912	8.07146	1.92386e-07	1.32391e-06	Up
CL2755.Contig3_All	924	7.97728	7.84032e-07	5.04201e-06	Up
CL94.Contig3_All	1707	7.96	1.25256e-12	1.39273e-11	Up
CL2316.Contig2_All	903	7.96	7.84032e-07	5.043e-06	Up
CL2294.Contig4_All	771	7.96	6.45026e-06	3.6863e-05	Up
CL1293.Contig1_All	1148	7.93664	2.33846e-08	1.78169e-07	Up
CL1218.Contig1_All	694	7.92481	5.30662e-05	0.000262172	Up
Unigene14551_All	575	7.91886	0.000216262	0.000957744	Up
CL730.Contig3_All	1179	7.89482	2.33846e-08	1.78293e-07	Up
CL1726.Contig2_All	1893	7.87652	3.07354e-13	3.55277e-12	Up
CL627.Contig2_All	656	7.82018	0.000107127	0.000498956	Up
CL33.Contig2_All	4327	7.81378	1.71238e-28	4.35095e-27	Up
CL853.Contig3_All	1104	7.79442	1.92386e-07	1.32363e-06	Up
CL145.Contig2_All	748	7.76155	5.30662e-05	0.000262251	Up
CL2119.Contig3_All	1377	7.72792	1.15838e-08	9.12992e-08	Up
CL2620.Contig2_All	816	7.6865	5.30662e-05	0.000262093	Up
CL1154.Contig2_All	1809	7.67243	4.19956e-11	4.10921e-10	Up
CL675.Contig10_All	1077	7.64386	1.58276e-06	9.76379e-06	Up
CL2484.Contig1_All	887	7.63662	2.62868e-05	0.000136294	Up
CL504.Contig2_All	757	7.62205	0.000107127	0.000499525	Up
CL1789.Contig2_All	696	7.61471	0.000216262	0.000957615	Up
CL2193.Contig3_All	1003	7.61471	6.45026e-06	3.68565e-05	Up
Unigene15002_All	1187	7.58246	0	0	Up
CL2169.Contig2_All	762	7.52356	0.000216262	0.000958134	Up
CL2388.Contig1_All	1110	7.49185	3.19518e-06	1.90251e-05	Up
CL468.Contig2_All	857	7.48382	0.000107127	0.000498884	Up
CL268.Contig1_All	1359	7.44294	3.88378e-07	2.58032e-06	Up
CL40.Contig5_All	3270	7.31288	2.24944e-15	3.00118e-14	Up
CL3596.Contig1_All	2924	7.25739	3.07354e-13	3.55403e-12	Up
CL1686.Contig6_All	2464	7.20945	4.19956e-11	4.10798e-10	Up
CL3785.Contig4_All	667	7.11802	6.18466e-81	5.05611e-79	Up
CL770.Contig6_All	2488	7.08746	3.45498e-10	3.10901e-09	Up
CL1303.Contig5_All	1205	7.08746	5.30662e-05	0.000262053	Up
CL777.Contig2_All	2446	6.94251	2.84242e-09	2.36695e-08	Up
CL1375.Contig1_All	1207	6.94251	0.000107127	0.000498813	Up
CL1414.Contig1_All	1180	6.88264	0.000216262	0.000956061	Up
CL150.Contig4_All	3262	6.85798	2.08028e-11	2.08865e-10	Up
CL323.Contig2_All	3642	6.80735	2.5286e-12	2.72987e-11	Up
CL1737.Contig1_All	1326	6.62936	0.000216262	0.000957874	Up
CL1043.Contig3_All	1707	6.58496	2.62868e-05	0.00013638	Up
CL33.Contig1_All	4591	6.53916	6.20468e-13	7.02317e-12	Up
CL1274.Contig5_All	1126	6.45943	9.34008e-75	6.91018e-73	Up
CL110.Contig5_All	5909	6.08746	2.5286e-12	2.73077e-11	Up
Unigene29_All	1208	6.0546	0	0	Up
CL3662.Contig1_All	1952	5.80993	7.99344e-30	2.14785e-28	Up
CL278.Contig3_All	2664	5.72792	0.000107127	0.00049981	Up
Unigene12617_All	492	5.55058	4.48098e-13	5.11279e-12	Up
Unigene14388_All	1323	5.38658	1.56064e-17	2.33567e-16	Up
CL2794.Contig1_All	613	5.34577	2.65364e-11	2.64321e-10	Up
CL777.Contig1_All	2472	5.3339	4.49914e-23	8.90057e-22	Up
Unigene13610_All	775	5.09954	1.53939e-09	1.31093e-08	Up
Unigene13448_All	866	5.09085	4.46118e-18	6.91726e-17	Up
Unigene13079_All	557	5.04706	1.91448e-34	5.97379e-33	Up
Unigene18431_All	699	4.97728	5.9248e-09	4.79216e-08	Up
Unigene19014_All	770	4.97072	1.16087e-08	9.14294e-08	Up
Unigene13573_All	945	4.96428	1.28828e-16	1.84448e-15	Up
Unigene18936_All	1688	4.93942	6.14964e-24	1.26478e-22	Up
Unigene19387_All	953	4.9027	4.92964e-16	6.87145e-15	Up
Unigene19623_All	479	4.79442	8.68174e-08	6.22591e-07	Up
Unigene19028_All	544	4.78261	8.68174e-08	6.22318e-07	Up
Unigene13267_All	506	4.76646	8.68174e-08	6.22455e-07	Up
Unigene15808_All	583	4.7605	1.69416e-07	1.17549e-06	Up
Unigene13884_All	606	4.70044	1.69416e-07	1.17574e-06	Up
Unigene13760_All	585	4.70044	3.30208e-07	2.21228e-06	Up
Unigene16831_All	675	4.68865	9.6078e-21	1.70198e-19	Up
Unigene19802_All	479	4.68416	3.30208e-07	2.21273e-06	Up
CL709.Contig3_All	2288	4.67632	0	0	Up
Unigene13368_All	291	4.62494	6.4278e-07	4.16559e-06	Up
Unigene16067_All	628	4.60486	6.4278e-07	4.16806e-06	Up
Unigene12710_All	261	4.60051	6.4278e-07	4.16641e-06	Up
Unigene15390_All	714	4.57365	6.4278e-07	4.16724e-06	Up
CL2998.Contig1_All	544	4.56347	7.83742e-10	6.8308e-09	Up
Unigene13119_All	448	4.55695	1.24951e-06	7.81269e-06	Up
Unigene1708_All	397	4.55049	1.24951e-06	7.81568e-06	Up
Unigene12895_All	466	4.54844	1.24951e-06	7.81418e-06	Up
Unigene8832_All	1709	4.5082	0	0	Up
Unigene14351_All	407	4.42742	4.70018e-06	2.73294e-05	Up
Unigene14174_All	570	4.41616	4.70018e-06	2.73391e-05	Up
Unigene2938_All	1659	4.39555	0	0	Up
Unigene16928_All	805	4.3874	4.70018e-06	2.73343e-05	Up
Unigene19020_All	1147	4.37046	7.75012e-11	7.4126e-10	Up
Unigene7613_All	2295	4.36682	1.04327e-200	2.50852e-198	Up
Unigene13227_All	589	4.36678	9.0928e-06	5.06893e-05	Up
Unigene6720_All	446	4.36296	9.0928e-06	5.06807e-05	Up
Unigene18971_All	436	4.34577	9.0928e-06	5.0698e-05	Up
Unigene13493_All	510	4.32193	9.0928e-06	5.07066e-05	Up
Unigene17957_All	1401	4.31025	1.03097e-19	1.73961e-18	Up
Unigene14950_All	619	4.2936	1.75573e-05	9.3768e-05	Up
CL292.Contig3_All	1127	4.28816	2.27356e-32	6.66198e-31	Up
Unigene14195_All	849	4.26823	5.5457e-10	4.91064e-09	Up
Unigene15215_All	327	4.26383	1.75573e-05	9.37833e-05	Up
Unigene15712_All	637	4.24793	1.75573e-05	9.37986e-05	Up
Unigene15459_All	583	4.23185	3.38312e-05	0.000172135	Up
CL2740.Contig1_All	552	4.21871	3.38312e-05	0.000172162	Up
Unigene813_All	800	4.21501	1.06626e-09	9.20235e-09	Up
Unigene18536_All	383	4.21071	3.38312e-05	0.000172002	Up
Unigene13748_All	452	4.1883	3.38312e-05	0.000172216	Up
Unigene18202_All	453	4.18526	3.38312e-05	0.000172189	Up
Unigene18031_All	414	4.17544	3.38312e-05	0.000172028	Up
Unigene16554_All	491	4.16993	3.38312e-05	0.000172109	Up
Unigene13793_All	642	4.15571	6.50414e-05	0.000315006	Up
CL445.Contig3_All	875	4.13955	5.33098e-17	7.76518e-16	Up
CL542.Contig2_All	755	4.1239	1.69416e-07	1.17524e-06	Up
Unigene13910_All	247	4.11914	6.50414e-05	0.000315099	Up
Unigene16418_All	483	4.11548	6.50414e-05	0.000315052	Up
Unigene14666_All	436	4.11239	6.50414e-05	0.000314912	Up
Unigene17771_All	628	4.11085	6.50414e-05	0.000315192	Up
CL2911.Contig1_All	1051	4.09803	1.03074e-16	1.48355e-15	Up
Unigene16954_All	687	4.0954	1.43854e-08	1.12084e-07	Up
Unigene14815_All	489	4.09452	6.50414e-05	0.000314959	Up
CL1045.Contig1_All	524	4.09164	5.51394e-50	2.59068e-48	Up
Unigene19262_All	1475	4.06805	1.86288e-12	2.03603e-11	Up
Unigene14490_All	644	4.06228	0.000124731	0.000574887	Up
CL292.Contig2_All	839	4.06111	9.2418e-16	1.26609e-14	Up
Unigene17157_All	584	4.06041	0.000124731	0.000575211	Up
Unigene13661_All	1162	4.05764	2.47206e-19	4.09103e-18	Up
Unigene14281_All	361	4.04836	0.000124731	0.000574482	Up
Unigene13472_All	404	4.0459	0.000124731	0.000574968	Up
CL859.Contig1_All	1862	4.04546	2.6911e-27	6.42817e-26	Up
Unigene18142_All	497	4.04249	0.000124731	0.000574644	Up
Unigene15323_All	345	4.04064	0.000124731	0.000574725	Up
Unigene17857_All	468	4.01792	0.000124731	0.000574563	Up
Unigene14681_All	388	4.01735	0.000124731	0.000575292	Up
Unigene11691_All	327	4.01417	0.000124731	0.000575049	Up
Unigene12896_All	427	4.00643	0.000124731	0.000574401	Up
CL3200.Contig2_All	1695	4.00545	1.14113e-74	8.42347e-73	Up
Unigene13546_All	491	4	0.000124731	0.00057513	Up
Unigene19552_All	967	3.99607	2.74722e-08	2.07571e-07	Up
CL730.Contig2_All	1942	3.97929	4.1145e-37	1.38424e-35	Up
CL1247.Contig2_All	1154	3.97352	5.30266e-167	1.06382e-164	Up
Unigene18937_All	1256	3.96782	1.21112e-14	1.54706e-13	Up
Unigene19010_All	778	3.9542	9.97086e-08	7.08204e-07	Up
Unigene12725_All	835	3.9542	9.97086e-08	7.07896e-07	Up
Unigene19436_All	780	3.95087	9.97086e-08	7.0805e-07	Up
Unigene18594_All	785	3.94084	9.97086e-08	7.08358e-07	Up
CL576.Contig1_All	498	3.92612	3.15278e-24	6.5878e-23	Up
CL2901.Contig1_All	533	3.92392	0	0	Up
Unigene17022_All	730	3.8635	1.43854e-08	1.12111e-07	Up
Unigene13249_All	1407	3.85536	1.49844e-16	2.13976e-15	Up
CL2834.Contig1_All	347	3.8493	3.38312e-05	0.000172055	Up
CL1045.Contig3_All	2022	3.84315	0	0	Up
CL88.Contig3_All	931	3.8413	1.86288e-12	2.03535e-11	Up
Unigene15966_All	708	3.83987	3.1778e-10	2.87461e-09	Up
Unigene16290_All	449	3.83678	3.5932e-07	2.39701e-06	Up
Unigene17443_All	1416	3.82782	5.21362e-19	8.4779e-18	Up
Unigene9595_All	1367	3.82051	5.34492e-16	7.42499e-15	Up
Unigene16956_All	1488	3.81798	2.95648e-13	3.42836e-12	Up
CL650.Contig2_All	770	3.81526	6.3739e-15	8.27772e-14	Up
Unigene21584_All	236	3.80002	6.00628e-10	5.29696e-09	Up
Unigene12587_All	2424	3.78427	6.801e-07	4.39872e-06	Up
CL2499.Contig1_All	1464	3.7702	3.44086e-24	7.15318e-23	Up
Unigene14611_All	496	3.76959	6.801e-07	4.39785e-06	Up
Unigene17774_All	935	3.76553	1.13356e-09	9.75747e-09	Up
Unigene13551_All	412	3.74076	1.2845e-06	8.02838e-06	Up
Unigene19076_All	736	3.73697	1.2845e-06	8.02685e-06	Up
Unigene13934_All	555	3.72991	1.2845e-06	8.02532e-06	Up
CL2431.Contig2_All	720	3.7251	6.77978e-12	7.09458e-11	Up
CL518.Contig2_All	552	3.72193	2.42048e-06	1.46199e-05	Up
CL88.Contig2_All	1722	3.72018	2.77406e-31	7.80005e-30	Up
Unigene19018_All	830	3.71973	2.13606e-09	1.79382e-08	Up
CL1105.Contig1_All	628	3.71817	1.13356e-09	9.7549e-09	Up
CL2228.Contig2_All	1279	3.71705	5.54236e-31	1.54116e-29	Up
CL319.Contig1_All	1267	3.71621	1.98502e-12	2.1623e-11	Up
Unigene12939_All	916	3.69674	1.26351e-14	1.61084e-13	Up
Unigene11616_All	1712	3.68672	3.3767e-56	1.79256e-54	Up
CL3530.Contig2_All	565	3.6783	2.37134e-14	2.9745e-13	Up
CL3774.Contig2_All	945	3.64725	3.38312e-05	0.000172082	Up
Unigene7789_All	3520	3.62938	0	0	Up
Unigene18633_All	737	3.61667	4.54994e-06	2.65408e-05	Up
Unigene15703_All	483	3.61225	4.54994e-06	2.65219e-05	Up
Unigene13222_All	1082	3.61176	4.62742e-11	4.50361e-10	Up
Unigene13865_All	502	3.61086	4.54994e-06	2.65313e-05	Up
Unigene16313_All	531	3.60699	1.41505e-08	1.10412e-07	Up
Unigene16427_All	630	3.60156	4.54994e-06	2.65266e-05	Up
Unigene14315_All	505	3.60056	4.54994e-06	2.6536e-05	Up
CL575.Contig2_All	1270	3.58496	3.73598e-12	3.98858e-11	Up
Unigene12904_All	968	3.58496	8.53032e-06	4.779e-05	Up
Unigene5081_All	2212	3.5753	3.24044e-180	6.88088e-178	Up
CL1813.Contig5_All	926	3.57336	7.02266e-12	7.337e-11	Up
Unigene18479_All	887	3.57191	2.64802e-08	2.00447e-07	Up
Unigene19771_All	376	3.56986	2.64802e-08	2.004e-07	Up
Unigene13333_All	1000	3.56809	1.61484e-10	1.49764e-09	Up
Unigene13665_All	1250	3.56717	1.61484e-10	1.49849e-09	Up
CL1732.Contig2_All	1787	3.56704	1.49081e-22	2.87616e-21	Up
Unigene13268_All	578	3.56009	8.53032e-06	4.77981e-05	Up
CL272.Contig2_All	827	3.55756	1.2845e-06	8.02378e-06	Up
CL709.Contig2_All	309	3.55325	1.61484e-10	1.49807e-09	Up
CL2615.Contig4_All	1044	3.53766	4.94562e-08	3.63268e-07	Up
Unigene8268_All	702	3.52526	4.16928e-17	6.10294e-16	Up
CL2211.Contig5_All	605	3.501	6.74546e-72	4.70327e-70	Up
Unigene771_All	4523	3.49812	4.33326e-94	4.30705e-92	Up
CL709.Contig1_All	2213	3.49808	0	0	Up
Unigene18221_All	811	3.49778	1.59476e-05	8.57311e-05	Up
Unigene13473_All	349	3.48174	1.59476e-05	8.5703e-05	Up
Unigene17724_All	819	3.48113	5.60026e-10	4.95225e-09	Up
Unigene5693_All	977	3.48036	3.50102e-12	3.74262e-11	Up
Unigene13548_All	662	3.47859	1.59476e-05	8.57593e-05	Up
Unigene15804_All	629	3.47753	1.59476e-05	8.5717e-05	Up
Unigene13223_All	1672	3.47701	1.48758e-31	4.23004e-30	Up
CL2616.Contig1_All	1638	3.46744	1.20374e-17	1.81566e-16	Up
Unigene19549_All	686	3.46736	1.59476e-05	8.57452e-05	Up
CL1467.Contig1_All	809	3.467	0	0	Up
Unigene1947_All	1318	3.45943	4.13672e-14	5.09126e-13	Up
Unigene10430_All	546	3.45443	6.49882e-12	6.81584e-11	Up
CL857.Contig2_All	1160	3.44931	5.04928e-19	8.22293e-18	Up
Unigene12174_All	800	3.4492	1.73755e-118	2.21089e-116	Up
Unigene3315_All	1856	3.42824	1.41881e-13	1.6847e-12	Up
Unigene13518_All	544	3.41825	2.97232e-05	0.000152779	Up
Unigene16957_All	2002	3.41419	8.81392e-22	1.6423e-20	Up
Unigene3275_All	2585	3.40551	1.09755e-29	2.92748e-28	Up
CL1174.Contig2_All	506	3.40239	3.18078e-07	2.13451e-06	Up
Unigene17737_All	649	3.4021	2.97232e-05	0.000152803	Up
Unigene19721_All	1106	3.4021	2.22962e-11	2.2331e-10	Up
Unigene3129_All	3480	3.40145	1.88889e-61	1.10301e-59	Up
Unigene13918_All	661	3.38014	3.57054e-09	2.94552e-08	Up
Unigene19009_All	1035	3.37223	5.88756e-07	3.83448e-06	Up
CL2817.Contig2_All	1620	3.36923	2.6013e-28	6.54851e-27	Up
Unigene17865_All	879	3.36419	5.88756e-07	3.83295e-06	Up
Unigene15327_All	710	3.3523	5.88756e-07	3.83371e-06	Up
Unigene16351_All	435	3.35102	5.52154e-05	0.00027103	Up
Unigene4304_All	1428	3.34577	1.27467e-16	1.8258e-15	Up
Unigene13498_All	423	3.34239	5.52154e-05	0.00027107	Up
Unigene13171_All	793	3.33985	6.59612e-09	5.32066e-08	Up
Unigene3680_All	1455	3.33081	4.21724e-22	7.95317e-21	Up
Unigene2131_All	1818	3.32519	6.95846e-72	4.84146e-70	Up
Unigene3038_All	1019	3.31998	2.07442e-117	2.62929e-115	Up
Unigene1828_All	1413	3.31768	5.21042e-18	8.04466e-17	Up
CL650.Contig4_All	524	3.31753	5.21042e-18	8.04846e-17	Up
CL1870.Contig1_All	1587	3.31259	3.00968e-10	2.72857e-09	Up
Unigene19668_All	601	3.31159	1.08697e-06	6.85271e-06	Up
Unigene7869_All	565	3.30986	1.08697e-06	6.85403e-06	Up
Unigene16786_All	608	3.29331	1.08697e-06	6.85139e-06	Up
Unigene18973_All	973	3.28804	2.57538e-10	2.34655e-09	Up
Unigene15953_All	553	3.28269	0.000102202	0.000479019	Up
CL1504.Contig1_All	566	3.2817	0.000102202	0.000479156	Up
Unigene10221_All	906	3.27987	8.53928e-80	6.86101e-78	Up
Unigene15969_All	263	3.27859	0.000102202	0.0004795	Up
CL3389.Contig2_All	939	3.27789	1.11442e-71	7.70458e-70	Up
Unigene4510_All	557	3.2718	0.000102202	0.000479362	Up
Unigene18376_All	437	3.26748	0.000102202	0.000479431	Up
Unigene16851_All	388	3.26739	0.000102202	0.000479087	Up
Unigene17252_All	682	3.26394	0.000102202	0.000479225	Up
Unigene14844_All	469	3.26303	0.000102202	0.00047895	Up
Unigene13762_All	548	3.26232	0.000102202	0.000479294	Up
Unigene13405_All	843	3.25376	2.0013e-06	1.21893e-05	Up
Unigene18522_All	964	3.24286	4.10732e-08	3.04635e-07	Up
Unigene9553_All	445	3.2357	8.66252e-10	7.52385e-09	Up
Unigene17093_All	1875	3.21632	1.85983e-11	1.87769e-10	Up
Unigene19670_All	1444	3.21245	4.04362e-13	4.63154e-12	Up
CL2499.Contig3_All	612	3.21175	0.000124731	0.000575455	Up
Unigene18668_All	539	3.21131	0.000188434	0.000841914	Up
CL1293.Contig3_All	1058	3.20881	3.39786e-11	3.35285e-10	Up
Unigene19070_All	323	3.20534	0.000188434	0.000842374	Up
Unigene19755_All	554	3.20469	0.000188434	0.000842029	Up
Unigene13134_All	785	3.20387	1.58423e-09	1.3477e-08	Up
Unigene10748_All	430	3.20336	7.5227e-08	5.43406e-07	Up
Unigene14325_All	360	3.20304	0.000188434	0.000841684	Up
Unigene15960_All	427	3.20163	7.5227e-08	5.43526e-07	Up
Unigene12782_All	1565	3.19989	2.69614e-23	5.37273e-22	Up
Unigene18726_All	754	3.19878	3.67406e-06	2.17379e-05	Up
Unigene16393_All	305	3.19512	0.000188434	0.000842144	Up
Unigene19777_All	493	3.1936	0.000188434	0.000841569	Up
Unigene17896_All	627	3.19348	3.67406e-06	2.1734e-05	Up
Unigene10103_All	2028	3.19342	3.733e-65	2.34755e-63	Up
CL3062.Contig2_All	736	3.19265	0.000124731	0.000574806	Up
Unigene14785_All	613	3.19143	0.000188434	0.000841799	Up
CL1202.Contig2_All	1139	3.18872	4.27664e-29	1.11081e-27	Up
Unigene19774_All	547	3.18763	3.67406e-06	2.17418e-05	Up
Unigene12566_All	486	3.18653	0.000188434	0.000842489	Up
Unigene18192_All	586	3.18627	0.000188434	0.000842605	Up
Unigene3240_All	585	3.18627	0.000188434	0.000842259	Up
Unigene9519_All	1633	3.17423	0	0	Up
CL1322.Contig1_All	272	3.16463	0.000124731	0.000575373	Up
CL1105.Contig3_All	478	3.15943	0.000124731	0.000575536	Up
CL439.Contig1_All	526	3.15116	6.50414e-05	0.000315146	Up
CL1459.Contig5_All	2260	3.1479	1.96169e-16	2.78063e-15	Up
Unigene11896_All	2153	3.14559	4.37516e-31	1.22179e-29	Up
CL2907.Contig2_All	2102	3.14296	3.4813e-29	9.10736e-28	Up
Unigene17448_All	760	3.13303	6.72412e-06	3.83477e-05	Up
Unigene16545_All	894	3.1304	6.72412e-06	3.8341e-05	Up
CL1010.Contig3_All	1769	3.12881	6.68582e-24	1.37246e-22	Up
Unigene16945_All	1188	3.1247	2.05074e-10	1.88586e-09	Up
Unigene14667_All	731	3.11092	2.50496e-07	1.70336e-06	Up
Unigene12659_All	548	3.10226	1.2161e-08	9.55268e-08	Up
Unigene19775_All	615	3.09299	9.5724e-09	7.59959e-08	Up
Unigene14598_All	320	3.086	1.22657e-05	6.7096e-05	Up
CL3273.Contig2_All	842	3.07351	2.50496e-07	1.70301e-06	Up
Unigene12902_All	1217	3.067	5.80692e-13	6.57977e-12	Up
Unigene19441_All	910	3.06465	1.7359e-08	1.34071e-07	Up
CL1844.Contig3_All	917	3.0645	3.51012e-99	3.70272e-97	Up
Unigene8798_All	3332	3.06437	2.56324e-93	2.51713e-91	Up
Unigene14515_All	1964	3.06244	8.45376e-19	1.36382e-17	Up
CL1020.Contig1_All	2237	3.05905	3.20542e-222	8.73504e-220	Up
CL889.Contig2_All	1347	3.0555	1.12836e-10	1.06152e-09	Up
CL2211.Contig7_All	1018	3.05465	1.61605e-88	1.46796e-86	Up
Unigene13167_All	685	3.05418	6.73548e-10	5.91135e-09	Up
CL169.Contig2_All	888	3.05032	6.19734e-11	5.96583e-10	Up
Unigene18033_All	720	3.03868	2.22954e-05	0.000116952	Up
Unigene18558_All	680	3.03634	2.22954e-05	0.00011699	Up
Unigene4185_All	1752	3.03058	6.82574e-115	8.35987e-113	Up
CL2206.Contig1_All	803	3.026	8.25236e-07	5.2862e-06	Up
CL41.Contig2_All	1533	3.02567	2.58672e-73	1.84691e-71	Up
CL962.Contig1_All	2416	3.02554	1.15703e-63	7.08539e-62	Up
CL957.Contig2_All	625	3.02478	2.89154e-09	2.40418e-08	Up
CL1263.Contig3_All	1659	3.02308	2.2374e-08	1.70987e-07	Up
Unigene13920_All	580	3.02124	2.22954e-05	0.000117028	Up
Unigene14498_All	1202	3.0199	8.25236e-07	5.28723e-06	Up
Unigene5532_All	762	3.01963	3.14058e-08	2.36146e-07	Up
Unigene3280_All	618	3.01954	2.22954e-05	0.000116934	Up
CL1377.Contig1_All	1748	3.01886	1.21734e-27	2.96856e-26	Up
CL2249.Contig1_All	1223	3.01886	2.50496e-07	1.70372e-06	Up
CL704.Contig8_All	649	3.01757	8.53032e-06	4.77818e-05	Up
CL88.Contig1_All	1523	3.01598	2.52854e-21	4.6219e-20	Up
CL311.Contig4_All	1363	3.01247	7.55442e-14	9.12586e-13	Up
CL898.Contig1_All	1215	3.01197	3.14058e-08	2.36201e-07	Up
CL1010.Contig2_All	1901	2.99262	3.125e-25	6.84007e-24	Up
Unigene9781_All	2329	2.99256	0	0	Up
Unigene15737_All	732	2.98388	4.03734e-05	0.000202897	Up
Unigene17506_All	642	2.98185	1.4913e-06	9.24492e-06	Up
CL578.Contig2_All	1339	2.98063	1.28385e-26	2.97331e-25	Up
CL3228.Contig1_All	1550	2.98048	2.01264e-19	3.34768e-18	Up
Unigene12758_All	534	2.97675	1.4913e-06	9.24316e-06	Up
Unigene14669_All	549	2.97358	4.03734e-05	0.000202928	Up
CL1104.Contig2_All	1007	2.97252	4.10732e-08	3.04566e-07	Up
Unigene12892_All	645	2.97199	4.03734e-05	0.000202959	Up
CL157.Contig1_All	1396	2.96963	7.5227e-08	5.43286e-07	Up
CL650.Contig1_All	2509	2.96327	0	0	Up
Unigene9406_All	841	2.96063	1.02034e-07	7.23937e-07	Up
CL818.Contig2_All	6599	2.94753	1.12117e-120	1.4549e-118	Up
Unigene9274_All	436	2.93161	2.6865e-06	1.61462e-05	Up
Unigene8113_All	1233	2.92961	1.65039e-16	2.34957e-15	Up
CL2166.Contig1_All	599	2.92742	9.5724e-09	7.59774e-08	Up
Unigene19517_All	836	2.92313	2.6865e-06	1.61491e-05	Up
CL3250.Contig2_All	1312	2.92057	4.38902e-13	5.01837e-12	Up
Unigene13332_All	623	2.90689	7.28134e-05	0.000349797	Up
Unigene22049_All	339	2.90511	7.28134e-05	0.000349695	Up
CL2604.Contig1_All	1470	2.90495	8.9573e-35	2.84381e-33	Up
CL1427.Contig3_All	2750	2.90293	1.02786e-24	2.18687e-23	Up
CL2211.Contig11_All	1013	2.89993	3.04222e-67	1.97781e-65	Up
Unigene19260_All	496	2.89862	7.28134e-05	0.000349746	Up
CL1856.Contig2_All	1510	2.89795	1.55607e-36	5.18705e-35	Up
Unigene13165_All	600	2.89271	4.82356e-06	2.8007e-05	Up
Unigene19729_All	620	2.89107	7.28134e-05	0.000349643	Up
CL1294.Contig2_All	1663	2.88992	8.74812e-142	1.40922e-139	Up
Unigene3229_All	610	2.88594	4.82356e-06	2.80119e-05	Up
Unigene9260_All	2491	2.88398	1.21474e-32	3.60465e-31	Up
CL1467.Contig2_All	783	2.87184	0	0	Up
CL913.Contig5_All	595	2.86825	2.2789e-15	3.03677e-14	Up
CL2108.Contig1_All	663	2.86755	2.22954e-05	0.000116971	Up
CL1844.Contig1_All	1069	2.86422	0	0	Up
CL2708.Contig2_All	1738	2.86033	7.46544e-54	3.79669e-52	Up
Unigene16492_All	602	2.85415	2.50496e-07	1.70407e-06	Up
Unigene6354_All	2391	2.84561	9.45082e-28	2.3202e-26	Up
Unigene13205_All	930	2.84513	4.04296e-08	3.0027e-07	Up
Unigene17666_All	771	2.84307	8.6302e-06	4.83164e-05	Up
Unigene13175_All	671	2.84171	5.8544e-07	3.81364e-06	Up
Unigene1547_All	430	2.8372	0.000130745	0.0005999	Up
Unigene14585_All	261	2.8334	0.000130745	0.000599647	Up
Unigene14534_All	803	2.83335	8.6302e-06	4.83081e-05	Up
CL197.Contig7_All	383	2.83127	0.000130745	0.000599816	Up
Unigene3025_All	367	2.83007	0.000130745	0.000600152	Up
Unigene13264_All	314	2.8297	0.000130745	0.000599731	Up
Unigene15127_All	850	2.82834	0.000130745	0.000600237	Up
Unigene13576_All	780	2.82532	8.6302e-06	4.83247e-05	Up
CL148.Contig3_All	8789	2.82355	0	0	Up
Unigene19329_All	1028	2.80457	5.02156e-09	4.09093e-08	Up
CL1436.Contig2_All	525	2.80436	0.000130745	0.000599984	Up
Unigene13225_All	924	2.80301	3.54248e-10	3.18249e-09	Up
CL3316.Contig2_All	3220	2.79892	6.9787e-51	3.3413e-49	Up
Unigene10648_All	607	2.794	1.04183e-06	6.5859e-06	Up
CL348.Contig2_All	1422	2.79055	2.51464e-12	2.71659e-11	Up
CL3021.Contig3_All	4239	2.78588	2.30996e-14	2.89973e-13	Up
CL2504.Contig6_All	7376	2.7855	3.06794e-45	1.29284e-43	Up
Unigene18595_All	633	2.78394	1.53833e-05	8.30117e-05	Up
Unigene18346_All	413	2.77839	1.53833e-05	8.29843e-05	Up
Unigene18449_All	1147	2.77259	8.89736e-09	7.07914e-08	Up
Unigene10842_All	864	2.77219	8.89736e-09	7.07742e-08	Up
Unigene15695_All	781	2.77074	1.53833e-05	8.29706e-05	Up
CL2647.Contig1_All	1165	2.75933	1.04183e-06	6.58718e-06	Up
CL984.Contig1_All	5482	2.75412	9.36046e-116	1.15946e-113	Up
CL1952.Contig1_All	1436	2.75364	1.29261e-13	1.53932e-12	Up
CL110.Contig6_All	5810	2.74624	1.76419e-37	5.98451e-36	Up
Unigene18183_All	751	2.74474	1.84799e-06	1.13188e-05	Up
CL3595.Contig1_All	3062	2.74375	3.81952e-65	2.39735e-63	Up
CL3717.Contig1_All	2015	2.74136	4.64634e-27	1.10181e-25	Up
Unigene11269_All	2702	2.73985	1.22502e-60	7.06512e-59	Up
Unigene1318_All	2274	2.7397	3.91376e-94	3.91388e-92	Up
Unigene3096_All	437	2.73427	2.7312e-05	0.000141184	Up
Unigene13063_All	1107	2.73141	1.95549e-09	1.6498e-08	Up
Unigene2020_All	2606	2.731	6.29478e-26	1.41669e-24	Up
Unigene21347_All	228	2.72877	2.25178e-07	1.5392e-06	Up
CL2133.Contig1_All	2224	2.72726	5.70972e-19	9.28e-18	Up
CL940.Contig5_All	539	2.72504	2.7312e-05	0.000141229	Up
CL140.Contig1_All	1256	2.72501	1.59386e-13	1.88434e-12	Up
Unigene6924_All	471	2.72379	2.7312e-05	0.000141206	Up
Unigene12814_All	591	2.7219	2.7312e-05	0.000141251	Up
Unigene14795_All	779	2.7217	2.7312e-05	0.000141162	Up
Unigene3000_All	687	2.71857	2.44578e-10	2.23219e-09	Up
CL639.Contig4_All	666	2.71323	3.27966e-07	2.19816e-06	Up
CL2386.Contig1_All	1195	2.70695	2.22954e-05	0.000116915	Up
Unigene5830_All	469	2.7058	3.26678e-06	1.94302e-05	Up
Unigene9630_All	1154	2.69924	0	0	Up
Unigene11267_All	2041	2.69878	9.92642e-27	2.31199e-25	Up
Unigene8799_All	935	2.69759	4.04296e-08	3.00202e-07	Up
CL338.Contig1_All	511	2.69652	2.22954e-05	0.000117009	Up
Unigene13153_All	737	2.6955	3.96834e-07	2.63276e-06	Up
CL1850.Contig1_All	1172	2.69437	3.96834e-07	2.63222e-06	Up
CL2919.Contig2_All	1331	2.68625	7.351e-28	1.81834e-26	Up
Unigene14468_All	929	2.68411	4.87454e-08	3.58772e-07	Up
Unigene8488_All	1108	2.6818	9.03774e-81	7.35182e-79	Up
Unigene9137_All	941	2.68101	4.82858e-05	0.000240078	Up
Unigene14465_All	623	2.6787	4.82858e-05	0.000240042	Up
Unigene10449_All	1426	2.67839	1.55729e-19	2.61422e-18	Up
CL1669.Contig2_All	2081	2.67807	4.45782e-11	4.3476e-10	Up
CL3315.Contig1_All	2264	2.66969	1.04418e-131	1.51087e-129	Up
Unigene21866_All	662	2.66896	3.44036e-09	2.84314e-08	Up
CL131.Contig4_All	1446	2.66855	5.14314e-14	6.30145e-13	Up
Unigene2757_All	661	2.66742	4.82858e-05	0.000240115	Up
CL3411.Contig2_All	1061	2.66297	5.7541e-06	3.31568e-05	Up
Unigene13449_All	1005	2.66297	5.7541e-06	3.3151e-05	Up
Unigene5074_All	544	2.65555	5.784e-22	1.08391e-20	Up
Unigene4693_All	1256	2.65512	0	0	Up
CL1529.Contig1_All	1578	2.65059	6.22446e-23	1.22323e-21	Up
CL2677.Contig5_All	1579	2.65025	1.73438e-26	4.00253e-25	Up
CL480.Contig4_All	403	2.64502	5.7541e-06	3.31451e-05	Up
Unigene14593_All	1362	2.64491	8.54702e-08	6.13334e-07	Up
Unigene514_All	908	2.64148	1.00741e-21	1.86754e-20	Up
Unigene16410_All	820	2.63764	1.31659e-09	1.12677e-08	Up
CL181.Contig2_All	745	2.6327	4.529e-15	5.94075e-14	Up
CL1249.Contig1_All	1254	2.62449	0.000130745	0.000600068	Up
CL2254.Contig1_All	738	2.62317	8.89736e-09	7.08086e-08	Up
Unigene90_All	2239	2.61834	6.23474e-57	3.35885e-55	Up
CL3191.Contig2_All	805	2.61415	1.57258e-08	1.21947e-07	Up
Unigene13114_All	893	2.61411	1.84609e-08	1.42179e-07	Up
Unigene13015_All	569	2.61117	1.00968e-05	5.58671e-05	Up
Unigene17504_All	556	2.61111	8.49812e-05	0.00040351	Up
Unigene17777_All	707	2.60911	1.00968e-05	5.58766e-05	Up
Unigene16942_All	499	2.60898	1.22076e-06	7.64607e-06	Up
CL1316.Contig1_All	1424	2.60602	1.53833e-05	8.2998e-05	Up
Unigene12720_All	2794	2.60543	2.52056e-34	7.83506e-33	Up
CL1611.Contig3_All	847	2.59826	3.26678e-06	1.94337e-05	Up
Unigene7555_All	4452	2.59673	3.05038e-130	4.3182e-128	Up
CL836.Contig3_All	2278	2.59151	2.25792e-22	4.31539e-21	Up
Unigene10222_All	2089	2.58331	2.83932e-26	6.48384e-25	Up
CL1761.Contig2_All	1117	2.58042	3.26678e-06	1.94266e-05	Up
CL2211.Contig9_All	1757	2.57823	3.3389e-57	1.8107e-55	Up
Unigene2968_All	563	2.57499	2.1303e-06	1.29461e-05	Up
Unigene11510_All	1595	2.57311	3.17704e-97	3.29817e-95	Up
Unigene17236_All	596	2.57012	2.1303e-06	1.29413e-05	Up
Unigene19617_All	992	2.56663	2.1303e-06	1.29437e-05	Up
Unigene18525_All	486	2.56461	1.7646e-05	9.41339e-05	Up
Unigene5732_All	821	2.56327	1.7646e-05	9.41185e-05	Up
CL1007.Contig1_All	3256	2.55996	1.0964e-26	2.54641e-25	Up
Unigene10755_All	314	2.55264	0.000148842	0.000674698	Up
Unigene3243_All	497	2.55095	0.000148842	0.000674885	Up
CL2465.Contig2_All	645	2.55061	8.6302e-06	4.82999e-05	Up
Unigene15799_All	1579	2.54889	5.58428e-08	4.08253e-07	Up
Unigene1996_All	799	2.54732	2.77238e-08	2.09279e-07	Up
Unigene11206_All	426	2.54543	0.000148842	0.000674791	Up
CL1164.Contig3_All	4164	2.54462	2.05886e-47	9.12287e-46	Up
Unigene4087_All	552	2.54382	0.000148842	0.000674978	Up
CL96.Contig1_All	3161	2.54295	2.71896e-46	1.16378e-44	Up
Unigene11116_All	914	2.53842	4.52626e-07	2.98113e-06	Up
CL2753.Contig3_All	2143	2.53803	1.0964e-26	2.54822e-25	Up
Unigene10307_All	1235	2.53797	3.7041e-06	2.18958e-05	Up
Unigene1586_All	2139	2.53524	9.0203e-22	1.67789e-20	Up
Unigene18232_All	869	2.52356	3.7041e-06	2.18998e-05	Up
CL2398.Contig1_All	788	2.52132	9.67118e-08	6.87964e-07	Up
CL3211.Contig1_All	718	2.52112	3.07086e-05	0.000157497	Up
Unigene4131_All	2981	2.5207	5.08346e-136	7.76795e-134	Up
Unigene12841_All	283	2.5157	3.07086e-05	0.000157472	Up
Unigene13648_All	1005	2.51424	2.59582e-09	2.16767e-08	Up
Unigene3863_All	2093	2.51224	1.28608e-35	4.17638e-34	Up
CL3023.Contig1_All	2430	2.51017	3.77424e-66	2.42478e-64	Up
Unigene13764_All	614	2.50986	3.07086e-05	0.000157522	Up
Unigene10073_All	2144	2.50784	2.54356e-57	1.38398e-55	Up
Unigene17460_All	596	2.50505	7.83954e-07	5.04548e-06	Up
CL886.Contig2_All	689	2.50454	3.07086e-05	0.000157448	Up
CL2667.Contig2_All	2078	2.50123	1.51935e-32	4.48819e-31	Up
CL1737.Contig3_All	3040	2.49739	6.80178e-32	1.96142e-30	Up
CL2211.Contig10_All	3943	2.49228	0	0	Up
CL3023.Contig2_All	1933	2.49002	4.03746e-107	4.56848e-105	Up
Unigene936_All	1110	2.48152	1.17241e-128	1.64545e-126	Up
Unigene20139_All	1402	2.48113	1.34677e-20	2.3627e-19	Up
CL202.Contig2_All	1777	2.4777	2.36336e-15	3.14547e-14	Up
Unigene17875_All	841	2.4752	1.3532e-06	8.43359e-06	Up
Unigene9265_All	926	2.4742	3.57568e-08	2.67143e-07	Up
Unigene19844_All	647	2.47345	1.3532e-06	8.43199e-06	Up
Unigene18975_All	1151	2.47109	2.09634e-10	1.92401e-09	Up
CL2304.Contig1_All	2402	2.4704	7.20548e-24	1.47636e-22	Up
CL1446.Contig1_All	1149	2.46655	7.85948e-21	1.40138e-19	Up
Unigene13338_All	688	2.46428	5.32008e-05	0.000262124	Up
CL1115.Contig2_All	918	2.46404	3.1879e-14	3.96982e-13	Up
Unigene16406_All	573	2.4634	5.32008e-05	0.000262203	Up
Unigene4113_All	638	2.46241	5.32008e-05	0.000262164	Up
Unigene1710_All	646	2.45792	5.32008e-05	0.000262085	Up
CL751.Contig9_All	4270	2.45713	1.23498e-36	4.13782e-35	Up
Unigene10570_All	523	2.45705	5.32008e-05	0.000262045	Up
CL340.Contig3_All	1309	2.45359	1.65936e-09	1.40979e-08	Up
Unigene16349_All	1783	2.45128	1.70875e-15	2.30519e-14	Up
CL3702.Contig1_All	2242	2.45079	5.5484e-23	1.093e-21	Up
Unigene9454_All	794	2.44833	1.10701e-05	6.0923e-05	Up
CL326.Contig4_All	264	2.44458	1.10701e-05	6.09333e-05	Up
CL1856.Contig1_All	2957	2.43699	1.6501e-55	8.6198e-54	Up
Unigene3348_All	806	2.43021	0	0	Up
CL250.Contig2_All	1617	2.42925	1.26498e-12	1.4051e-11	Up
CL935.Contig1_All	2465	2.42758	2.88898e-40	1.06749e-38	Up
Unigene94_All	2139	2.42548	1.9175e-26	4.40957e-25	Up
Unigene6117_All	1090	2.42033	6.14062e-10	5.41106e-09	Up
CL616.Contig8_All	884	2.41599	4.52626e-07	2.98173e-06	Up
Unigene16424_All	635	2.41401	9.17272e-05	0.000433589	Up
Unigene19651_All	576	2.4132	9.17272e-05	0.000433777	Up
CL2370.Contig1_All	2452	2.41281	4.84442e-48	2.18809e-46	Up
CL3595.Contig2_All	761	2.41111	8.47394e-15	1.09226e-13	Up
Unigene9211_All	2194	2.40844	1.60554e-27	3.88621e-26	Up
Unigene332_All	1083	2.40742	8.47394e-15	1.09183e-13	Up
Unigene41_All	3131	2.40492	5.3604e-65	3.35805e-63	Up
Unigene3760_All	836	2.40269	9.17272e-05	0.000433715	Up
Unigene3921_All	3407	2.40241	1.8662e-58	1.03435e-56	Up
Unigene8351_All	751	2.40157	9.17272e-05	0.000433652	Up
CL107.Contig1_All	639	2.40054	3.98838e-06	2.34871e-05	Up
Unigene19776_All	716	2.40042	1.04734e-09	9.04622e-09	Up
CL110.Contig2_All	6429	2.3953	2.11326e-21	3.88016e-20	Up
CL3226.Contig3_All	567	2.38793	8.49812e-05	0.000403451	Up
CL940.Contig3_All	901	2.38537	1.11644e-13	1.3339e-12	Up
CL3299.Contig2_All	3794	2.37851	2.08506e-53	1.05222e-51	Up
Unigene5044_All	4388	2.37796	1.10344e-87	9.88592e-86	Up
CL3315.Contig2_All	561	2.37769	3.84292e-08	2.86258e-07	Up
Unigene1961_All	969	2.37233	1.78206e-09	1.50816e-08	Up
Unigene10166_All	3544	2.37156	2.5725e-65	1.6303e-63	Up
CL650.Contig7_All	1133	2.36894	1.13707e-34	3.59954e-33	Up
CL3803.Contig1_All	2546	2.36762	4.77492e-220	1.29045e-217	Up
CL1317.Contig1_All	7776	2.36742	2.23822e-117	2.81508e-115	Up
Unigene10152_All	2983	2.36605	4.98368e-32	1.44606e-30	Up
CL2549.Contig1_All	953	2.36483	1.52128e-73	1.09576e-71	Up
Unigene14796_All	1461	2.3633	1.81975e-11	1.84006e-10	Up
CL575.Contig1_All	1308	2.36257	2.87456e-07	1.94257e-06	Up
CL1872.Contig1_All	6270	2.3622	2.24998e-89	2.08432e-87	Up
Unigene794_All	1856	2.3599	1.99457e-15	2.66985e-14	Up
Unigene15299_All	602	2.35459	6.80788e-06	3.87645e-05	Up
CL40.Contig14_All	7309	2.35423	3.08152e-75	2.30066e-73	Up
Unigene15965_All	624	2.35364	0.00015735	0.000709918	Up
CL1957.Contig3_All	2762	2.3514	8.0334e-125	1.08107e-122	Up
Unigene6898_All	611	2.35118	3.05598e-07	2.05667e-06	Up
Unigene8347_All	338	2.35089	3.2534e-05	0.000166078	Up
Unigene13676_All	343	2.35061	6.80788e-06	3.87577e-05	Up
Unigene1407_All	845	2.35019	6.80788e-06	3.8751e-05	Up
CL3502.Contig1_All	1925	2.34966	0	0	Up
Unigene1537_All	883	2.34958	0.00015735	0.000710016	Up
Unigene11894_All	481	2.34828	3.05598e-07	2.05709e-06	Up
Unigene6590_All	1160	2.34689	6.71668e-12	7.03305e-11	Up
CL1247.Contig1_All	1038	2.34677	3.16488e-65	1.99797e-63	Up
Unigene9197_All	597	2.3464	1.43738e-06	8.9293e-06	Up
CL1147.Contig3_All	791	2.34326	6.41626e-06	3.67393e-05	Up
CL1205.Contig1_All	3034	2.34239	3.02476e-09	2.51175e-08	Up
CL1747.Contig2_All	706	2.33644	1.40312e-08	1.09611e-07	Up
Unigene18336_All	705	2.33442	6.80788e-06	3.8778e-05	Up
Unigene1230_All	386	2.33442	1.7646e-05	9.41492e-05	Up
CL1562.Contig2_All	2527	2.33424	1.37447e-12	1.52207e-11	Up
Unigene7823_All	1827	2.32607	5.63196e-32	1.62839e-30	Up
CL747.Contig2_All	1149	2.32553	4.17858e-12	4.44804e-11	Up
CL110.Contig3_All	7144	2.32193	2.01712e-37	6.82835e-36	Up
Unigene13670_All	719	2.31985	5.18398e-07	3.39858e-06	Up
CL3295.Contig2_All	684	2.31898	5.53918e-05	0.000271529	Up
CL2104.Contig1_All	5948	2.31583	4.98122e-87	4.42638e-85	Up
Unigene4067_All	1285	2.31582	4.17858e-12	4.44949e-11	Up
CL3447.Contig1_All	1250	2.31089	1.38437e-24	2.93201e-23	Up
Unigene10747_All	855	2.30581	1.15731e-05	6.34562e-05	Up
Unigene13196_All	1226	2.30541	4.05006e-10	3.6325e-09	Up
Unigene6164_All	494	2.30423	1.15731e-05	6.34668e-05	Up
CL2313.Contig2_All	1092	2.30127	7.41088e-91	7.00414e-89	Up
Unigene1_All	4366	2.29995	1.46914e-76	1.13041e-74	Up
Unigene12588_All	1132	2.28991	8.43468e-07	5.39664e-06	Up
CL650.Contig5_All	392	2.28809	1.95536e-38	6.81687e-37	Up
CL2376.Contig2_All	1622	2.27907	5.53918e-05	0.000271569	Up
Unigene6328_All	713	2.27806	1.45636e-08	1.13391e-07	Up
Unigene8817_All	487	2.27668	1.45636e-08	1.13365e-07	Up
Unigene10643_All	820	2.27417	3.2534e-05	0.000166052	Up
Unigene11584_All	886	2.27302	1.79561e-07	1.24114e-06	Up
Unigene16226_All	714	2.27262	4.12828e-06	2.42498e-05	Up
Unigene17537_All	1456	2.27121	2.48912e-10	2.27048e-09	Up
Unigene1303_All	2356	2.26961	1.30567e-30	3.59401e-29	Up
Unigene12045_All	487	2.26701	1.95896e-05	0.00010359	Up
Unigene9502_All	1020	2.26643	3.15212e-07	2.11702e-06	Up
CL3098.Contig2_All	1058	2.26611	1.58785e-12	1.7483e-11	Up
Unigene4300_All	608	2.26534	1.95896e-05	0.000103573	Up
Unigene6593_All	788	2.26487	1.95896e-05	0.000103556	Up
Unigene2513_All	1503	2.26465	7.63862e-14	9.21396e-13	Up
Unigene9059_All	955	2.26351	6.76204e-08	4.91499e-07	Up
Unigene20003_All	235	2.26142	6.17558e-15	8.02973e-14	Up
CL80.Contig2_All	1669	2.26024	1.90198e-05	0.000100756	Up
Unigene15698_All	956	2.25927	1.95896e-05	0.00010354	Up
Unigene19785_All	909	2.25424	2.4459e-08	1.85749e-07	Up
Unigene3405_All	822	2.25085	0	0	Up
Unigene748_All	1653	2.24998	0	0	Up
CL3117.Contig2_All	2647	2.24897	2.58304e-12	2.78588e-11	Up
Unigene10012_All	3037	2.24883	2.32404e-43	9.29076e-42	Up
Unigene1932_All	722	2.24519	1.47636e-06	9.15752e-06	Up
Unigene11215_All	1442	2.24518	6.25776e-51	3.00934e-49	Up
Unigene8167_All	1757	2.24501	0	0	Up
CL2964.Contig2_All	2959	2.24109	2.04212e-57	1.11299e-55	Up
Unigene15877_All	676	2.24101	6.95538e-06	3.94669e-05	Up
Unigene4187_All	616	2.24063	6.95538e-06	3.94738e-05	Up
CL800.Contig2_All	638	2.23929	1.13547e-07	8.02139e-07	Up
Unigene14686_All	1007	2.23704	1.13547e-07	8.01966e-07	Up
CL2245.Contig1_All	2311	2.23638	6.24744e-43	2.47633e-41	Up
CL2211.Contig4_All	966	2.23626	0	0	Up
CL153.Contig2_All	309	2.23202	2.37682e-08	1.80796e-07	Up
CL2504.Contig4_All	7285	2.23154	1.80506e-77	1.40541e-75	Up
CL2707.Contig2_All	1865	2.23057	5.49326e-28	1.36709e-26	Up
Unigene7761_All	1042	2.22803	3.20948e-09	2.65704e-08	Up
Unigene293_All	1663	2.2258	4.42766e-12	4.70399e-11	Up
CL1532.Contig2_All	1349	2.22497	5.29188e-07	3.46515e-06	Up
Unigene7100_All	363	2.22062	3.30098e-05	0.000168349	Up
CL3680.Contig1_All	959	2.21501	1.90073e-07	1.30909e-06	Up
Unigene14318_All	1696	2.21299	3.20948e-09	2.65772e-08	Up
Unigene1208_All	871	2.21189	5.29188e-07	3.46377e-06	Up
Unigene9244_All	929	2.21166	2.47792e-06	1.4953e-05	Up
CL790.Contig2_All	1648	2.21137	7.3724e-12	7.68276e-11	Up
Unigene9313_All	1305	2.21054	7.5099e-159	1.41954e-156	Up
Unigene11792_All	1039	2.20979	1.90073e-07	1.30882e-06	Up
Unigene11408_All	906	2.20916	1.90073e-07	1.30937e-06	Up
Unigene9277_All	1651	2.20881	7.3724e-12	7.6852e-11	Up
CL2211.Contig8_All	880	2.20841	4.076e-51	1.97466e-49	Up
CL3316.Contig1_All	3098	2.20693	2.99046e-34	9.26051e-33	Up
Unigene3604_All	848	2.20309	8.85366e-07	5.64814e-06	Up
Unigene2860_All	1422	2.19989	1.74622e-14	2.20816e-13	Up
Unigene11842_All	864	2.19619	8.85366e-07	5.64704e-06	Up
CL2697.Contig2_All	445	2.19607	0.000158165	0.000713399	Up
CL2720.Contig2_All	1140	2.19502	6.83962e-08	4.96807e-07	Up
Unigene18197_All	867	2.19502	0.000158165	0.000713497	Up
Unigene12355_All	760	2.19388	8.85366e-07	5.65034e-06	Up
Unigene12685_All	506	2.1921	4.21784e-17	6.16298e-16	Up
Unigene8971_All	909	2.19176	1.53571e-10	1.42993e-09	Up
Unigene9025_All	1401	2.19068	6.83962e-08	4.96696e-07	Up
Unigene9851_All	1130	2.18982	8.85366e-07	5.64924e-06	Up
Unigene18296_All	2922	2.18866	7.25316e-12	7.56573e-11	Up
CL1172.Contig1_All	1393	2.18763	9.8256e-13	1.09961e-11	Up
Unigene11536_All	2097	2.18707	5.59144e-55	2.89313e-53	Up
Unigene17442_All	1321	2.18604	3.1715e-07	2.12959e-06	Up
Unigene13600_All	789	2.18395	2.46528e-08	1.87177e-07	Up
CL179.Contig7_All	996	2.18259	0.00015735	0.000710114	Up
Unigene7452_All	1762	2.18057	2.56406e-17	3.78372e-16	Up
Unigene6601_All	834	2.18034	5.53608e-05	0.000271499	Up
CL910.Contig5_All	834	2.18012	5.53608e-05	0.000271539	Up
Unigene9762_All	2324	2.18004	5.91656e-204	1.43317e-201	Up
Unigene5624_All	795	2.17887	4.143e-06	2.43276e-05	Up
Unigene15194_All	794	2.17816	5.53608e-05	0.00027158	Up
Unigene16944_All	490	2.17671	5.53608e-05	0.000271662	Up
CL479.Contig3_All	9039	2.17667	2.9706e-154	5.45739e-152	Up
Unigene4241_All	722	2.17568	4.143e-06	2.43232e-05	Up
CL1801.Contig2_All	364	2.17417	3.2534e-05	0.000166026	Up
Unigene863_All	3375	2.17225	1.3071e-36	4.37497e-35	Up
Unigene5799_All	782	2.17154	5.53608e-05	0.000271458	Up
CL785.Contig2_All	1377	2.17105	3.36268e-11	3.32214e-10	Up
Unigene5457_All	529	2.16993	5.53608e-05	0.000271621	Up
CL1972.Contig1_All	678	2.1687	6.80788e-06	3.87712e-05	Up
Unigene10002_All	4726	2.16733	7.10444e-104	7.79605e-102	Up
Unigene2353_All	970	2.16472	1.26921e-18	2.02559e-17	Up
CL444.Contig1_All	728	2.16398	5.29188e-07	3.46446e-06	Up
Unigene3206_All	1215	2.16294	4.0958e-08	3.03918e-07	Up
Unigene18687_All	874	2.16105	4.0958e-08	3.03849e-07	Up
CL985.Contig1_All	3350	2.15905	3.19592e-26	7.26772e-25	Up
Unigene20140_All	1387	2.15472	1.47963e-08	1.15148e-07	Up
Unigene7580_All	1960	2.15428	4.71978e-24	9.7561e-23	Up
CL374.Contig3_All	764	2.15325	9.17272e-05	0.00043384	Up
CL2336.Contig1_All	2044	2.14909	1.88954e-07	1.30276e-06	Up
Unigene2230_All	1846	2.14684	8.59544e-16	1.17902e-14	Up
Unigene1395_All	966	2.14408	5.32676e-09	4.33202e-08	Up
Unigene13343_All	565	2.14401	6.89932e-06	3.92442e-05	Up
CL1585.Contig1_All	2552	2.14031	2.19312e-44	8.98712e-43	Up
CL2253.Contig1_All	4806	2.13629	1.1906e-251	3.50756e-249	Up
CL2617.Contig2_All	1270	2.13433	9.4129e-18	1.42703e-16	Up
Unigene5456_All	539	2.13262	9.2383e-05	0.000436248	Up
CL727.Contig2_All	3621	2.13228	1.64981e-51	8.02833e-50	Up
Unigene11235_All	642	2.13187	2.45156e-06	1.48022e-05	Up
Unigene20138_All	2003	2.13059	7.16894e-76	5.42666e-74	Up
Unigene18397_All	500	2.13056	9.2383e-05	0.000436122	Up
Unigene19439_All	659	2.12755	9.2383e-05	0.000436059	Up
Unigene10725_All	613	2.12576	9.2383e-05	0.000435996	Up
Unigene6579_All	698	2.12338	9.2383e-05	0.000436185	Up
Unigene7689_All	1578	2.12268	7.86322e-14	9.48138e-13	Up
Unigene10623_All	849	2.11834	3.12562e-07	2.10181e-06	Up
CL1005.Contig1_All	1531	2.11646	1.9252e-09	1.62509e-08	Up
Unigene13166_All	629	2.11625	3.2421e-05	0.000165604	Up
Unigene56_All	617	2.11624	3.2421e-05	0.000165553	Up
Unigene8121_All	669	2.11382	3.12562e-07	2.10138e-06	Up
Unigene8262_All	1628	2.11008	0	0	Up
CL174.Contig7_All	1005	2.10943	1.1479e-09	9.86791e-09	Up
Unigene8626_All	1079	2.10862	1.20746e-11	1.23933e-10	Up
Unigene16494_All	915	2.10852	3.2421e-05	0.000165578	Up
CL608.Contig3_All	544	2.10779	3.80242e-25	8.27298e-24	Up
CL1216.Contig1_All	1912	2.10626	3.83074e-15	5.0471e-14	Up
CL150.Contig3_All	5698	2.10579	1.29235e-13	1.53957e-12	Up
CL3087.Contig2_All	2317	2.1016	3.14456e-26	7.1559e-25	Up
Unigene3941_All	1083	2.1008	1.50542e-10	1.40212e-09	Up
Unigene2548_All	1350	2.09922	1.50542e-10	1.40252e-09	Up
Unigene73_All	2226	2.09917	9.4443e-28	2.32035e-26	Up
CL2941.Contig1_All	822	2.09871	6.96686e-10	6.10623e-09	Up
Unigene10960_All	1131	2.09745	6.80388e-43	2.68712e-41	Up
CL243.Contig1_All	1372	2.08989	6.82262e-10	5.98462e-09	Up
CL3507.Contig1_All	1904	2.08905	3.70766e-294	1.27625e-291	Up
CL1631.Contig2_All	1327	2.0882	4.0255e-08	2.99041e-07	Up
Unigene10691_All	707	2.08701	5.15308e-07	3.38036e-06	Up
Unigene18923_All	647	2.08395	0.000153354	0.000693708	Up
CL3454.Contig2_All	345	2.08092	0.000153354	0.000693804	Up
Unigene595_All	773	2.077	5.36598e-05	0.000264147	Up
Unigene18210_All	534	2.076	5.36598e-05	0.000264068	Up
Unigene7700_All	2399	2.07587	5.56492e-28	1.38387e-26	Up
Unigene3136_All	642	2.07284	5.36598e-05	0.000264107	Up
Unigene10081_All	3208	2.07237	9.37976e-41	3.50146e-39	Up
CL1604.Contig2_All	903	2.07108	5.36598e-05	0.000263988	Up
Unigene334_All	1921	2.06999	8.20434e-16	1.12727e-14	Up
Unigene10541_All	528	2.06881	5.36598e-05	0.000264028	Up
CL2901.Contig2_All	327	2.06777	1.45193e-22	2.80611e-21	Up
Unigene5810_All	1181	2.06585	6.68446e-06	3.81348e-05	Up
CL2925.Contig4_All	936	2.06461	1.44345e-06	8.96187e-06	Up
CL335.Contig2_All	1149	2.06413	5.27424e-07	3.45429e-06	Up
Unigene13218_All	785	2.06388	1.8892e-05	0.00010016	Up
Unigene12358_All	555	2.06224	5.3119e-11	5.1468e-10	Up
Unigene2324_All	1427	2.06209	8.0434e-39	2.8497e-37	Up
Unigene8880_All	548	2.05658	8.46636e-07	5.41374e-06	Up
CL2705.Contig1_All	572	2.05621	3.02714e-07	2.03894e-06	Up
Unigene12105_All	1871	2.05583	7.2243e-105	7.98114e-103	Up
CL3385.Contig1_All	1096	2.05387	1.14416e-05	6.28194e-05	Up
CL3640.Contig1_All	1207	2.05289	8.81864e-123	1.15351e-120	Up
Unigene20667_All	1675	2.0521	8.3937e-71	5.71838e-69	Up
Unigene5581_All	1463	2.0494	1.49939e-83	1.27687e-81	Up
CL1003.Contig1_All	1058	2.04934	4.15462e-10	3.72016e-09	Up
Unigene2033_All	1003	2.04732	1.71315e-74	1.25892e-72	Up
CL1313.Contig1_All	2097	2.0469	5.32812e-68	3.50573e-66	Up
Unigene2821_All	1257	2.0461	1.82667e-09	1.54431e-08	Up
Unigene10662_All	809	2.04485	9.3845e-05	0.000442449	Up
CL2030.Contig1_All	487	2.04399	1.12048e-07	7.92063e-07	Up
Unigene6475_All	1688	2.04231	2.39134e-10	2.18617e-09	Up
Unigene10802_All	2092	2.04223	2.39134e-10	2.18678e-09	Up
CL3123.Contig3_All	3626	2.04161	7.95312e-134	1.18216e-131	Up
CL2472.Contig1_All	2328	2.04061	2.7135e-58	1.49384e-56	Up
Unigene10237_All	1292	2.03912	8.9536e-183	1.99178e-180	Up
CL650.Contig9_All	641	2.03501	4.36804e-47	1.91988e-45	Up
Unigene13104_All	849	2.0346	8.83684e-05	0.000418499	Up
Unigene4036_All	999	2.03288	4.95104e-07	3.25174e-06	Up
CL1084.Contig1_All	1005	2.03216	2.37484e-06	1.43522e-05	Up
Unigene1759_All	964	2.03165	3.89224e-06	2.2954e-05	Up
Unigene19842_All	1097	2.03025	1.38605e-06	8.63008e-06	Up
Unigene6870_All	700	2.02995	3.10524e-05	0.000159011	Up
Unigene2935_All	499	2.02952	3.89224e-06	2.29499e-05	Up
Unigene15366_All	675	2.02876	3.10524e-05	0.000159036	Up
CL2211.Contig2_All	1396	2.02867	1.15558e-174	2.40692e-172	Up
Unigene12817_All	556	2.02842	8.80458e-25	1.87814e-23	Up
Unigene16947_All	1348	2.02812	2.2897e-08	1.7482e-07	Up
Unigene8500_All	5749	2.02782	1.17052e-78	9.29061e-77	Up
CL208.Contig3_All	1034	2.02722	1.09698e-05	6.04219e-05	Up
Unigene347_All	817	2.02647	8.83684e-05	0.000418438	Up
Unigene18588_All	745	2.02638	1.09698e-05	6.04321e-05	Up
Unigene4633_All	2065	2.02585	2.2354e-69	1.50411e-67	Up
CL3530.Contig1_All	1293	2.02468	3.93274e-280	1.28605e-277	Up
CL3514.Contig1_All	994	2.02411	8.83684e-05	0.00041856	Up
CL2416.Contig1_All	2884	2.02291	1.18969e-25	2.63757e-24	Up
CL387.Contig2_All	3586	2.02291	5.59822e-140	8.80132e-138	Up
CL2605.Contig1_All	1447	2.02089	2.2897e-08	1.74861e-07	Up
CL1459.Contig6_All	2261	2.01822	2.4553e-12	2.65688e-11	Up
CL49.Contig1_All	512	2.01742	6.35374e-06	3.64132e-05	Up
Unigene9029_All	1614	2.01683	2.3788e-19	3.93869e-18	Up
CL1827.Contig2_All	1270	2.01573	5.27998e-13	5.99724e-12	Up
Unigene10290_All	991	2.01501	1.09607e-11	1.12819e-10	Up
Unigene7713_All	1840	2.00938	6.3292e-10	5.56524e-09	Up
Unigene7903_All	1288	2.00811	3.72608e-08	2.77935e-07	Up
CL790.Contig1_All	1600	2.00811	6.3292e-10	5.56374e-09	Up
CL2369.Contig4_All	1152	2.00685	3.89224e-06	2.29582e-05	Up
Unigene1794_All	1750	2.00249	1.77582e-11	1.79786e-10	Up
Unigene12565_All	1460	2.00109	1.17309e-20	2.06799e-19	Up
Unigene176_All	2524	2	7.4893e-23	1.46739e-21	Up
Unigene1767_All	912	2	2.88852e-07	1.9512e-06	Up
Unigene3974_All	1692	1.99935	2.76988e-38	9.6462e-37	Up
Unigene11807_All	952	1.99758	8.06994e-07	5.18153e-06	Up
Unigene5368_All	824	1.99585	8.06994e-07	5.18254e-06	Up
CL162.Contig1_All	1372	1.99497	1.12281e-20	1.98363e-19	Up
Unigene11335_All	2206	1.99484	4.46208e-38	1.54899e-36	Up
Unigene9587_All	1032	1.99311	1.79246e-05	9.53404e-05	Up
Unigene15900_All	773	1.99241	1.79246e-05	9.53559e-05	Up
CL1108.Contig1_All	1012	1.99241	4.62106e-18	7.16177e-17	Up
Unigene6175_All	732	1.99202	5.0798e-05	0.00025188	Up
CL2731.Contig2_All	1326	1.992	3.37716e-27	8.03175e-26	Up
Unigene13669_All	1014	1.9908	6.35374e-06	3.64068e-05	Up
Unigene8595_All	642	1.99078	5.0798e-05	0.000251956	Up
Unigene3799_All	7850	1.99048	4.62454e-61	2.69087e-59	Up
CL2106.Contig1_All	1344	1.99044	4.79716e-25	1.03889e-23	Up
Unigene15899_All	951	1.98946	5.0798e-05	0.000251918	Up
Unigene11357_All	577	1.98897	1.79246e-05	9.53715e-05	Up
Unigene9616_All	1062	1.98835	0	0	Up
Unigene13133_All	953	1.98806	0.000144765	0.000657219	Up
Unigene3766_All	2013	1.98779	1.92317e-15	2.57639e-14	Up
Unigene12530_All	937	1.98736	1.08508e-07	7.67867e-07	Up
CL3093.Contig2_All	4720	1.98582	6.0178e-78	4.74188e-76	Up
Unigene18016_All	1072	1.98406	5.0798e-05	0.000251841	Up
CL2336.Contig2_All	3299	1.98393	3.43972e-22	6.52449e-21	Up
CL1046.Contig4_All	9166	1.9823	2.38278e-31	6.71718e-30	Up
Unigene7234_All	1102	1.98195	2.14354e-117	2.70641e-115	Up
Unigene12197_All	790	1.9814	4.17516e-43	1.65895e-41	Up
Unigene6301_All	2810	1.97975	6.74478e-33	2.01794e-31	Up
CL663.Contig1_All	1642	1.9794	1.08086e-13	1.2928e-12	Up
CL626.Contig1_All	1973	1.97928	2.82168e-134	4.23265e-132	Up
CL3048.Contig2_All	1239	1.97718	3.98514e-12	4.24627e-11	Up
Unigene7898_All	1275	1.97619	1.65936e-09	1.40906e-08	Up
CL2415.Contig1_All	667	1.97523	4.6897e-07	3.08505e-06	Up
CL387.Contig3_All	3750	1.97448	1.62977e-160	3.15356e-158	Up
Unigene2859_All	1834	1.97428	2.32172e-21	4.25098e-20	Up
CL292.Contig1_All	2077	1.97368	4.07708e-53	2.048e-51	Up
CL2588.Contig1_All	595	1.97157	6.68446e-06	3.81281e-05	Up
Unigene11283_All	3580	1.97136	1.61975e-45	6.85218e-44	Up
Unigene8046_All	537	1.96999	3.67342e-06	2.1742e-05	Up
Unigene10524_All	1272	1.96981	1.65936e-09	1.40942e-08	Up
Unigene8840_All	3621	1.96792	1.28116e-31	3.65578e-30	Up
CL1294.Contig3_All	1882	1.96762	6.84246e-128	9.5215e-126	Up
CL564.Contig1_All	1365	1.96553	1.27548e-10	1.19512e-09	Up
Unigene10949_All	892	1.96448	1.35679e-38	4.76055e-37	Up
Unigene4107_All	1139	1.9637	3.52162e-08	2.63224e-07	Up
CL484.Contig1_All	5018	1.9631	2.01008e-134	3.02911e-132	Up
Unigene10547_All	1028	1.96241	1.27548e-10	1.19478e-09	Up
CL693.Contig2_All	888	1.96072	1.8892e-05	0.000100176	Up
CL1381.Contig2_All	600	1.95981	3.10524e-05	0.000158986	Up
Unigene10151_All	1609	1.95848	7.5482e-27	1.76815e-25	Up
CL2609.Contig2_All	1730	1.95618	7.40072e-09	5.94329e-08	Up
Unigene17244_All	816	1.95385	2.91566e-05	0.000150079	Up
Unigene20070_All	457	1.95374	2.67694e-09	2.23313e-08	Up
Unigene3555_All	1532	1.95093	2.1784e-10	1.99652e-09	Up
Unigene2067_All	1840	1.94934	1.20469e-137	1.85823e-135	Up
CL3227.Contig1_All	2018	1.94691	1.5409e-20	2.69748e-19	Up
Unigene1661_All	1004	1.94649	7.40072e-09	5.94475e-08	Up
CL235.Contig2_All	2688	1.94617	3.09758e-17	4.55868e-16	Up
Unigene5132_All	1741	1.94615	7.40072e-09	5.94184e-08	Up
Unigene13245_All	602	1.94563	8.2687e-05	0.000393301	Up
CL433.Contig3_All	432	1.9453	5.65756e-10	4.99886e-09	Up
Unigene6603_All	1255	1.94486	7.58806e-07	4.88844e-06	Up
CL859.Contig2_All	1694	1.94429	1.56027e-09	1.32801e-08	Up
CL2587.Contig1_All	594	1.93889	1.03291e-05	5.70656e-05	Up
Unigene20160_All	2725	1.93681	1.95305e-50	9.28295e-49	Up
Unigene11290_All	2958	1.93587	1.82633e-26	4.20584e-25	Up
CL726.Contig1_All	1984	1.9349	1.48863e-51	7.26561e-50	Up
Unigene345_All	1235	1.93427	4.3076e-09	3.53128e-08	Up
Unigene3268_All	975	1.93391	5.94518e-06	3.41796e-05	Up
Unigene8942_All	2947	1.93181	2.36418e-39	8.56158e-38	Up
CL2568.Contig2_All	3877	1.93107	2.03814e-52	1.00984e-50	Up
Unigene3298_All	992	1.93002	5.94518e-06	3.41736e-05	Up
CL921.Contig1_All	6279	1.92925	3.38532e-268	1.06446e-265	Up
Unigene4729_All	1185	1.92919	6.63494e-63	3.97379e-61	Up
CL3471.Contig2_All	1832	1.92834	2.17064e-16	3.06618e-15	Up
CL3547.Contig1_All	2688	1.92649	4.00704e-32	1.16682e-30	Up
CL2153.Contig2_All	2840	1.92376	1.33313e-46	5.75126e-45	Up
Unigene8858_All	1621	1.92322	2.31608e-20	3.99885e-19	Up
CL1159.Contig2_All	2719	1.92057	5.99804e-14	7.29695e-13	Up
CL2770.Contig2_All	913	1.91908	8.06994e-07	5.18356e-06	Up
CL2758.Contig1_All	2950	1.91886	7.05228e-15	9.12972e-14	Up
Unigene6448_All	1945	1.91854	4.66142e-19	7.61024e-18	Up
CL2648.Contig2_All	1535	1.91808	3.18166e-227	8.8926e-225	Up
CL1351.Contig1_All	7553	1.91754	2.25322e-77	1.75018e-75	Up
Unigene289_All	1376	1.91693	1.48452e-11	1.51138e-10	Up
Unigene8109_All	419	1.91437	4.72034e-05	0.000235197	Up
Unigene184_All	3418	1.91427	3.21082e-25	7.01852e-24	Up
Unigene1220_All	3098	1.91261	7.94478e-35	2.53466e-33	Up
CL78.Contig2_All	2357	1.91194	4.35888e-11	4.25619e-10	Up
CL3006.Contig2_All	1212	1.9094	5.49048e-06	3.16824e-05	Up
CL171.Contig2_All	1188	1.90792	4.72034e-05	0.000235233	Up
Unigene4011_All	1609	1.90451	1.60144e-19	2.68282e-18	Up
Unigene6471_All	1454	1.9045	1.43674e-13	1.70412e-12	Up
Unigene10521_All	382	1.90348	0.000133895	0.000612462	Up
Unigene2874_All	1175	1.9028	5.28516e-08	3.87338e-07	Up
Unigene13329_All	1597	1.90207	9.58244e-06	5.31922e-05	Up
Unigene16890_All	988	1.90202	0.000133895	0.000612377	Up
Unigene14395_All	1011	1.90166	9.58244e-06	5.31832e-05	Up
CL2829.Contig2_All	2202	1.90115	4.21328e-13	4.8208e-12	Up
CL211.Contig1_All	2135	1.90084	1.94895e-67	1.27465e-65	Up
Unigene6922_All	761	1.90027	0.000133895	0.000612291	Up
Unigene11486_All	1009	1.89993	5.28516e-08	3.87251e-07	Up
CL987.Contig1_All	4983	1.89984	1.57575e-44	6.50615e-43	Up
Unigene10599_All	834	1.8996	0.000133895	0.000612206	Up
Unigene2489_All	5456	1.89885	4.62796e-84	3.96175e-82	Up
CL3380.Contig1_All	1670	1.89874	0	0	Up
CL266.Contig1_All	2017	1.89872	1.67195e-05	8.96155e-05	Up
CL389.Contig2_All	4031	1.89827	5.74198e-102	6.23816e-100	Up
Unigene13035_All	430	1.89826	8.2687e-05	0.000393244	Up
Unigene2711_All	1196	1.89408	1.07356e-12	1.19613e-11	Up
CL885.Contig1_All	2114	1.89254	1.10671e-08	8.73533e-08	Up
CL1668.Contig2_All	633	1.89252	2.69426e-05	0.000139451	Up
Unigene262_All	868	1.89214	1.96544e-06	1.19843e-05	Up
CL3427.Contig1_All	637	1.8918	5.0798e-05	0.000251803	Up
Unigene12027_All	1479	1.88922	4.06306e-07	2.69178e-06	Up
CL1128.Contig1_All	3637	1.88858	6.99034e-11	6.69962e-10	Up
Unigene19612_All	847	1.88725	2.69426e-05	0.000139429	Up
Unigene8925_All	1819	1.88568	8.21802e-16	1.12867e-14	Up
CL1313.Contig2_All	2304	1.88521	1.75915e-25	3.88165e-24	Up
Unigene3911_All	1636	1.88422	1.70908e-12	1.87861e-11	Up
CL940.Contig1_All	816	1.88386	3.41922e-06	2.02889e-05	Up
Unigene6008_All	1460	1.88218	1.20111e-24	2.55214e-23	Up
CL2141.Contig2_All	1457	1.87993	1.08711e-31	3.10748e-30	Up
Unigene10577_All	1281	1.87794	8.45146e-08	6.07409e-07	Up
CL1498.Contig2_All	1690	1.87629	1.33415e-13	1.58647e-12	Up
Unigene10486_All	1097	1.87536	1.1294e-06	7.10378e-06	Up
Unigene9050_All	2516	1.87447	2.99358e-22	5.69477e-21	Up
Unigene6186_All	588	1.87311	7.60456e-05	0.000363828	Up
CL1987.Contig2_All	2500	1.87292	1.30539e-15	1.77273e-14	Up
CL100.Contig2_All	510	1.8725	9.13364e-08	6.51996e-07	Up
CL2036.Contig2_All	1345	1.87168	4.7963e-16	6.68844e-15	Up
CL2171.Contig2_All	527	1.87072	8.2687e-05	0.000393187	Up
Unigene8429_All	849	1.86969	2.34004e-07	1.59786e-06	Up
CL901.Contig3_All	4058	1.86908	1.10202e-44	4.56743e-43	Up
CL2153.Contig1_All	2807	1.86869	3.1593e-48	1.43489e-46	Up
CL2309.Contig2_All	2353	1.86783	3.04882e-26	6.9477e-25	Up
Unigene6040_All	1086	1.8645	4.77172e-24	9.85723e-23	Up
CL2247.Contig1_All	475	1.86359	0.000133895	0.000612548	Up
CL16.Contig5_All	634	1.86215	1.34838e-09	1.15337e-08	Up
Unigene10763_All	804	1.86162	0.000215634	0.000955869	Up
CL939.Contig2_All	2281	1.86129	8.72852e-20	1.47739e-18	Up
CL2537.Contig1_All	2180	1.86104	9.34918e-32	2.68418e-30	Up
Unigene12357_All	625	1.85982	0.000215634	0.000955999	Up
Unigene8274_All	393	1.85853	0.000215634	0.000956388	Up
Unigene8348_All	839	1.85714	1.34737e-07	9.46111e-07	Up
CL1457.Contig1_All	1325	1.85683	6.50814e-11	6.25214e-10	Up
Unigene19824_All	1151	1.85653	4.32148e-05	0.000216445	Up
Unigene6383_All	1828	1.85561	2.02792e-11	2.03983e-10	Up
Unigene5167_All	1458	1.85469	4.30764e-12	4.58095e-11	Up
Unigene4029_All	694	1.85351	0.000215634	0.000956258	Up
Unigene11908_All	667	1.85204	8.78072e-06	4.91003e-05	Up
CL931.Contig1_All	1754	1.85129	1.60309e-128	2.24029e-126	Up
CL3298.Contig1_All	2757	1.85095	0	0	Up
Unigene8022_All	1866	1.84892	1.01379e-58	5.68642e-57	Up
CL266.Contig2_All	2068	1.848	8.45146e-08	6.07543e-07	Up
Unigene8896_All	1279	1.84609	1.80221e-06	1.10426e-05	Up
CL354.Contig1_All	890	1.84523	1.67195e-05	8.96008e-05	Up
Unigene7495_All	842	1.84509	7.75682e-08	5.59823e-07	Up
Unigene2522_All	3068	1.84308	1.1074e-25	2.4618e-24	Up
Unigene154_All	2014	1.84168	1.37245e-18	2.18503e-17	Up
CL755.Contig1_All	3468	1.84146	5.56242e-25	1.20143e-23	Up
CL2019.Contig2_All	2622	1.84089	3.07908e-42	1.18597e-40	Up
Unigene12467_All	1044	1.83968	5.01488e-06	2.90611e-05	Up
Unigene53_All	1020	1.83854	1.03266e-06	6.53553e-06	Up
Unigene1277_All	2057	1.83844	1.44176e-30	3.96526e-29	Up
CL2935.Contig1_All	437	1.83779	0.000121882	0.000563106	Up
Unigene13667_All	1070	1.83764	0.000121882	0.000563185	Up
CL445.Contig1_All	1355	1.83389	0	0	Up
Unigene6641_All	937	1.83361	2.4574e-05	0.000128083	Up
Unigene16300_All	716	1.83279	1.03266e-06	6.53426e-06	Up
CL1591.Contig1_All	719	1.8324	0.000121882	0.000562947	Up
Unigene10112_All	913	1.83168	5.01488e-06	2.90662e-05	Up
CL794.Contig1_All	912	1.83061	4.88046e-13	5.55696e-12	Up
CL2691.Contig1_All	3095	1.83034	1.37928e-34	4.33689e-33	Up
CL2285.Contig2_All	1503	1.82782	4.67214e-12	4.95247e-11	Up
CL1294.Contig1_All	1386	1.82645	2.42564e-123	3.21137e-121	Up
CL2909.Contig2_All	4358	1.82496	1.62034e-217	4.34318e-215	Up
CL702.Contig1_All	3536	1.82394	2.4168e-74	1.76017e-72	Up
CL1350.Contig2_All	2441	1.82371	1.11497e-53	5.64405e-52	Up
CL2461.Contig2_All	4188	1.82241	4.111e-48	1.85939e-46	Up
CL3265.Contig1_All	1647	1.82103	2.93764e-11	2.91456e-10	Up
CL3550.Contig2_All	3143	1.82094	9.61068e-30	2.57395e-28	Up
Unigene10161_All	1246	1.82079	3.50478e-14	4.33964e-13	Up
CL597.Contig4_All	3447	1.82078	4.88046e-13	5.55503e-12	Up
CL2483.Contig2_All	1401	1.81923	1.1294e-06	7.10515e-06	Up
Unigene8814_All	1931	1.81791	1.99837e-16	2.8314e-15	Up
Unigene209_All	1239	1.81741	3.61244e-12	3.85921e-11	Up
CL10.Contig7_All	4616	1.81378	8.38418e-20	1.42058e-18	Up
CL461.Contig2_All	1407	1.81335	8.78072e-06	4.91087e-05	Up
CL2187.Contig1_All	4192	1.81274	7.7369e-61	4.49386e-59	Up
CL3669.Contig1_All	1278	1.81263	9.56718e-11	9.06042e-10	Up
Unigene6657_All	1235	1.8118	1.63763e-06	1.00832e-05	Up
CL78.Contig1_All	1985	1.81037	6.04128e-14	7.34682e-13	Up
Unigene9002_All	1535	1.81005	1.05559e-22	2.05346e-21	Up
Unigene2368_All	725	1.80988	1.63763e-06	1.00851e-05	Up
CL767.Contig1_All	1116	1.80945	2.93764e-11	2.91544e-10	Up
CL2642.Contig2_All	819	1.80893	5.51366e-14	6.73021e-13	Up
Unigene2826_All	5841	1.80857	2.50626e-123	3.30473e-121	Up
CL10.Contig3_All	386	1.80682	1.24102e-09	1.06404e-08	Up
Unigene11467_All	1245	1.80436	3.1956e-14	3.9779e-13	Up
CL887.Contig2_All	6470	1.80277	1.3297e-81	1.09528e-79	Up
Unigene13087_All	1673	1.80272	2.1844e-10	2.00146e-09	Up
CL389.Contig1_All	2700	1.80211	4.45168e-72	3.11056e-70	Up
Unigene8879_All	1750	1.79796	1.26089e-10	1.18179e-09	Up
Unigene5375_All	961	1.79793	1.26089e-10	1.18212e-09	Up
CL2802.Contig1_All	790	1.79663	0.000215634	0.000956128	Up
Unigene7612_All	1108	1.79355	1.11546e-07	7.88858e-07	Up
Unigene12730_All	1279	1.7929	7.06796e-08	5.11914e-07	Up
Unigene8939_All	1913	1.79277	1.11548e-25	2.47808e-24	Up
Unigene3847_All	2296	1.79211	1.40531e-26	3.25231e-25	Up
Unigene11788_All	823	1.79189	0.000194298	0.000866342	Up
CL936.Contig4_All	1880	1.79185	7.94502e-131	1.12961e-128	Up
Unigene10380_All	1944	1.79117	2.11868e-32	6.23048e-31	Up
Unigene5606_All	838	1.79028	2.2173e-05	0.000116441	Up
CL3171.Contig2_All	3657	1.78932	8.98096e-27	2.09477e-25	Up
Unigene974_All	1152	1.78909	5.7778e-109	6.65281e-107	Up
Unigene5217_All	1403	1.78876	2.34664e-13	2.73769e-12	Up
CL1562.Contig3_All	2523	1.78873	7.12668e-26	1.60062e-24	Up
CL2252.Contig1_All	3950	1.78832	1.94487e-27	4.67641e-26	Up
CL650.Contig6_All	435	1.78677	6.58556e-11	6.32279e-10	Up
CL3491.Contig1_All	1206	1.7866	2.33398e-08	1.78159e-07	Up
Unigene9085_All	1628	1.78649	1.9806e-10	1.82341e-09	Up
Unigene1300_All	2201	1.78248	1.50468e-16	2.14773e-15	Up
Unigene2654_All	1014	1.78218	9.35894e-10	8.11149e-09	Up
Unigene8120_All	1058	1.782	2.5875e-06	1.55741e-05	Up
Unigene11719_All	681	1.78194	0.000109547	0.00050943	Up
Unigene5634_All	1018	1.78193	2.2173e-05	0.00011646	Up
Unigene12547_All	1284	1.78	1.14204e-10	1.07377e-09	Up
CL1892.Contig2_All	596	1.77646	0.000109547	0.000509285	Up
CL402.Contig4_All	1300	1.77578	5.51366e-14	6.72769e-13	Up
CL1108.Contig2_All	4086	1.77536	5.48244e-56	2.8963e-54	Up
Unigene13241_All	868	1.77319	1.2592e-05	6.88118e-05	Up
Unigene2114_All	814	1.77264	3.2148e-35	1.0337e-33	Up
Unigene89_All	2414	1.77228	2.92918e-17	4.31279e-16	Up
CL1582.Contig2_All	2502	1.76763	1.13022e-134	1.71107e-132	Up
CL517.Contig1_All	1701	1.76737	2.06718e-17	3.07128e-16	Up
CL148.Contig1_All	8797	1.76586	6.70506e-67	4.33324e-65	Up
Unigene7908_All	917	1.76494	6.18716e-05	0.000300991	Up
CL2817.Contig1_All	1771	1.76486	1.23401e-20	2.16837e-19	Up
Unigene6439_All	1668	1.76465	1.78819e-10	1.65232e-09	Up
Unigene99_All	1694	1.76389	2.19036e-11	2.19647e-10	Up
CL3315.Contig3_All	827	1.76129	7.15812e-06	4.05681e-05	Up
CL554.Contig6_All	3699	1.76091	6.11818e-27	1.44039e-25	Up
Unigene2641_All	3664	1.76033	3.21752e-27	7.66323e-26	Up
Unigene13340_All	1410	1.75957	7.15812e-06	4.0561e-05	Up
CL2056.Contig2_All	690	1.75946	1.53793e-05	8.30035e-05	Up
Unigene169_All	859	1.75803	4.07294e-06	2.39506e-05	Up
Unigene11797_All	2592	1.7572	4.1018e-160	7.89017e-158	Up
CL1310.Contig2_All	1586	1.75709	4.20408e-12	4.47373e-11	Up
CL3606.Contig2_All	757	1.75603	2.86518e-06	1.71696e-05	Up
Unigene601_All	1181	1.75562	4.07294e-06	2.39463e-05	Up
Unigene5284_All	1337	1.75327	3.42044e-11	3.37309e-10	Up
Unigene12944_All	1387	1.75278	8.15876e-31	2.25719e-29	Up
CL2370.Contig2_All	3742	1.75258	1.34021e-62	7.9684e-61	Up
Unigene13224_All	1023	1.75256	3.49994e-05	0.000177665	Up
Unigene7558_All	1205	1.75044	1.60814e-10	1.49312e-09	Up
Unigene4069_All	1830	1.7498	1.60814e-10	1.4927e-09	Up
Unigene741_All	951	1.74953	1.98266e-05	0.000104724	Up
Unigene8611_All	1058	1.74935	2.3195e-06	1.40411e-05	Up
Unigene13272_All	876	1.7493	3.49994e-05	0.000177692	Up
CL1744.Contig4_All	3015	1.74864	2.11934e-18	3.32875e-17	Up
Unigene5129_All	1241	1.74769	1.60814e-10	1.49354e-09	Up
CL471.Contig2_All	1304	1.74704	7.54046e-07	4.86065e-06	Up
Unigene2895_All	1814	1.74672	3.98574e-94	3.97371e-92	Up
Unigene3769_All	1230	1.74649	1.39948e-12	1.54871e-11	Up
Unigene830_All	1473	1.74529	2.53078e-152	4.57232e-150	Up
CL1711.Contig2_All	1550	1.74313	1.91428e-18	3.01536e-17	Up
CL925.Contig1_All	2841	1.74238	6.55002e-12	6.86294e-11	Up
CL1586.Contig1_All	2103	1.74115	1.44785e-31	4.12783e-30	Up
Unigene19568_All	996	1.74057	0.00017306	0.00077726	Up
CL2895.Contig1_All	3466	1.73994	5.0083e-39	1.78991e-37	Up
CL2461.Contig3_All	2079	1.73924	2.7911e-23	5.55519e-22	Up
Unigene6423_All	2614	1.73837	9.38888e-24	1.91413e-22	Up
Unigene10098_All	1936	1.73697	3.57624e-09	2.94947e-08	Up
Unigene587_All	625	1.73697	1.12458e-05	6.18379e-05	Up
Unigene4480_All	655	1.73416	1.12458e-05	6.18171e-05	Up
Unigene7947_All	963	1.73272	1.12458e-05	6.18275e-05	Up
Unigene2524_All	1387	1.73258	6.42214e-15	8.33375e-14	Up
Unigene3370_All	1001	1.73077	8.96186e-14	1.07783e-12	Up
Unigene9230_All	1558	1.72887	2.45822e-07	1.67297e-06	Up
Unigene5837_All	633	1.72881	9.74552e-05	0.000458544	Up
Unigene2112_All	1069	1.72755	5.1737e-14	6.33652e-13	Up
Unigene3756_All	1152	1.72683	1.44094e-10	1.34322e-09	Up
CL1235.Contig4_All	5200	1.72528	6.43636e-28	1.59814e-26	Up
CL901.Contig4_All	4563	1.72522	6.91308e-43	2.72696e-41	Up
CL789.Contig2_All	2793	1.7247	6.372e-62	3.74768e-60	Up
CL45.Contig2_All	1724	1.72418	4.07294e-06	2.39549e-05	Up
CL789.Contig1_All	1841	1.7222	4.6167e-49	2.12635e-47	Up
CL1590.Contig2_All	1077	1.72209	0.000109547	0.000509357	Up
Unigene55_All	1027	1.72133	1.40489e-07	9.84178e-07	Up
CL554.Contig4_All	3830	1.72016	2.74326e-21	5.00599e-20	Up
Unigene6254_All	1783	1.71996	2.38888e-39	8.64146e-38	Up
CL2333.Contig1_All	2927	1.7191	1.22932e-57	6.73365e-56	Up
CL411.Contig2_All	767	1.7177	4.30396e-07	2.84216e-06	Up
Unigene333_All	871	1.71686	8.0337e-08	5.79167e-07	Up
CL1044.Contig2_All	3012	1.71608	3.4534e-41	1.29804e-39	Up
CL600.Contig2_All	2590	1.71543	1.0267e-29	2.74297e-28	Up
Unigene6573_All	1064	1.7136	1.17663e-06	7.38946e-06	Up
CL1757.Contig2_All	4685	1.71292	9.71766e-33	2.89678e-31	Up
Unigene7340_All	572	1.71237	3.10794e-05	0.000159099	Up
Unigene11489_All	2000	1.70998	1.24209e-13	1.48185e-12	Up
CL913.Contig3_All	539	1.70998	0.000121882	0.000563026	Up
CL2988.Contig2_All	1970	1.70782	2.63116e-08	1.99309e-07	Up
Unigene1263_All	4289	1.70775	1.85031e-92	1.78487e-90	Up
CL3603.Contig1_All	1530	1.70761	6.7071e-07	4.34057e-06	Up
Unigene13881_All	1154	1.70677	1.75936e-05	9.39157e-05	Up
Unigene4116_All	956	1.70627	1.75936e-05	9.39464e-05	Up
CL2701.Contig1_All	1025	1.70603	2.13734e-16	3.02175e-15	Up
CL3790.Contig2_All	1160	1.70484	2.13734e-16	3.02306e-15	Up
Unigene5048_All	3620	1.70345	6.245e-33	1.87184e-31	Up
CL460.Contig2_All	1777	1.70215	1.39039e-13	1.65155e-12	Up
Unigene10154_All	542	1.70143	9.97328e-06	5.52212e-05	Up
Unigene20593_All	415	1.70126	2.22612e-36	7.36805e-35	Up
CL8.Contig1_All	964	1.69714	8.24924e-84	7.0433e-82	Up
CL2200.Contig2_All	1863	1.69602	4.18074e-29	1.08849e-27	Up
CL2036.Contig3_All	1263	1.6939	1.52715e-15	2.06532e-14	Up
Unigene20314_All	632	1.69365	0.000152712	0.000691094	Up
CL1065.Contig3_All	2244	1.69199	5.52696e-38	1.91662e-36	Up
CL228.Contig1_All	1147	1.69046	1.75936e-05	9.3931e-05	Up
Unigene12697_All	1109	1.69012	5.09084e-16	7.08105e-15	Up
Unigene6510_All	3687	1.68719	2.08918e-142	3.41591e-140	Up
Unigene5085_All	4123	1.68677	2.91298e-34	9.02913e-33	Up
CL1159.Contig3_All	2521	1.68625	1.50689e-08	1.17131e-07	Up
Unigene7771_All	1654	1.68509	1.76928e-10	1.63577e-09	Up
Unigene253_All	1217	1.68506	5.36356e-10	4.75967e-09	Up
Unigene13875_All	1158	1.68499	4.84954e-05	0.000240974	Up
Unigene12135_All	1473	1.68469	5.67494e-14	6.91159e-13	Up
CL3483.Contig1_All	677	1.68458	1.40489e-07	9.83967e-07	Up
Unigene5131_All	2769	1.68437	1.53071e-19	2.57091e-18	Up
Unigene3652_All	1095	1.68437	2.33422e-08	1.78136e-07	Up
CL2549.Contig2_All	857	1.68279	3.09464e-31	8.67162e-30	Up
CL118.Contig1_All	804	1.68261	1.83772e-26	4.22908e-25	Up
Unigene5047_All	5544	1.68258	1.01502e-60	5.87471e-59	Up
Unigene3631_All	1272	1.68127	1.04169e-06	6.58758e-06	Up
Unigene8588_All	1495	1.68049	5.2065e-69	3.48175e-67	Up
Unigene9999_All	492	1.67972	4.84954e-05	0.00024101	Up
Unigene8779_All	873	1.67903	2.74046e-05	0.000141618	Up
Unigene18339_All	760	1.67851	4.84954e-05	0.000240937	Up
Unigene11268_All	1588	1.67426	1.51548e-13	1.79492e-12	Up
Unigene6555_All	1598	1.67411	5.0346e-14	6.17541e-13	Up
CL2428.Contig1_All	733	1.67356	8.59706e-05	0.000408089	Up
Unigene23179_All	602	1.67347	1.93212e-07	1.3282e-06	Up
Unigene11187_All	559	1.67086	1.55108e-05	8.35752e-05	Up
Unigene143_All	1799	1.67073	5.0346e-14	6.1731e-13	Up
Unigene2124_All	906	1.67058	4.74988e-10	4.23577e-09	Up
CL2304.Contig2_All	2516	1.67057	5.09084e-16	7.08407e-15	Up
CL2775.Contig2_All	2803	1.67042	3.11514e-32	9.08726e-31	Up
CL1957.Contig2_All	650	1.67005	4.16078e-23	8.24616e-22	Up
CL758.Contig4_All	2573	1.66965	1.67359e-14	2.12042e-13	Up
CL2251.Contig1_All	2928	1.66956	2.14732e-22	4.11362e-21	Up
Unigene157_All	1258	1.66706	3.606e-08	2.69346e-07	Up
CL2909.Contig4_All	1694	1.66685	1.5263e-30	4.19072e-29	Up
Unigene9334_All	1560	1.66639	1.36655e-42	5.31994e-41	Up
Unigene1754_All	515	1.6656	5.08892e-62	3.00384e-60	Up
Unigene7781_All	2697	1.66408	1.52746e-37	5.19225e-36	Up
Unigene11567_All	739	1.66376	2.83474e-06	1.69934e-05	Up
Unigene988_All	978	1.66243	2.9726e-11	2.94745e-10	Up
Unigene10113_All	1989	1.66186	1.52722e-31	4.3352e-30	Up
Unigene7900_All	1284	1.66153	2.83474e-06	1.69996e-05	Up
CL261.Contig2_All	1283	1.66041	1.01664e-10	9.60006e-10	Up
CL14.Contig1_All	2084	1.66037	6.39358e-12	6.70762e-11	Up
CL1452.Contig1_All	1268	1.66025	8.59706e-05	0.00040803	Up
Unigene3927_All	1090	1.65934	2.83474e-06	1.69965e-05	Up
Unigene3767_All	3524	1.65775	2.06524e-20	3.57898e-19	Up
Unigene2495_All	2636	1.65752	1.27244e-34	4.01254e-33	Up
Unigene9679_All	1710	1.657	4.45766e-14	5.48007e-13	Up
CL897.Contig2_All	2274	1.65638	9.8832e-102	1.07017e-99	Up
Unigene5006_All	1478	1.65605	1.27402e-09	1.09148e-08	Up
CL3662.Contig3_All	2350	1.6529	2.83552e-42	1.09474e-40	Up
Unigene12740_All	542	1.65016	0.000133734	0.000611984	Up
Unigene1060_All	582	1.65	0.000133734	0.000611898	Up
Unigene511_All	566	1.64981	0.000133734	0.000612155	Up
Unigene11407_All	1119	1.64981	1.70222e-07	1.18058e-06	Up
CL650.Contig3_All	837	1.64878	8.67608e-12	8.9869e-11	Up
Unigene6365_All	2560	1.64849	7.64384e-23	1.49588e-21	Up
Unigene1410_All	2145	1.64807	3.93936e-14	4.86484e-13	Up
Unigene1535_All	701	1.64636	0.000133734	0.000612069	Up
Unigene5385_All	1300	1.64542	7.709e-06	4.34866e-05	Up
CL2097.Contig1_All	1359	1.6448	3.4137e-09	2.82183e-08	Up
CL3349.Contig2_All	3441	1.64333	1.00248e-28	2.56111e-27	Up
Unigene2909_All	1130	1.64314	1.35983e-05	7.3928e-05	Up
Unigene2691_All	846	1.64297	4.2495e-05	0.00021297	Up
Unigene7468_All	1098	1.64092	7.709e-06	4.34941e-05	Up
CL478.Contig1_All	1098	1.64024	2.00296e-14	2.52696e-13	Up
Unigene3199_All	892	1.64004	2.38152e-25	5.23023e-24	Up
Unigene1774_All	1059	1.63963	2.402e-05	0.000125376	Up
CL2542.Contig2_All	2957	1.63917	5.65514e-12	5.95776e-11	Up
Unigene2380_All	573	1.63874	1.46518e-24	3.09715e-23	Up
CL1958.Contig2_All	3447	1.63758	1.15172e-111	1.37958e-109	Up
Unigene2700_All	1166	1.63597	4.37582e-06	2.55982e-05	Up
Unigene11398_All	1507	1.6359	6.99654e-11	6.7036e-10	Up
Unigene11397_All	2728	1.63537	4.02038e-11	3.93742e-10	Up
Unigene21484_All	419	1.63525	1.41454e-06	8.80076e-06	Up
Unigene20211_All	448	1.63518	8.0543e-07	5.17453e-06	Up
Unigene7639_All	4239	1.63472	1.89144e-60	1.08512e-58	Up
Unigene6325_All	1197	1.63274	8.0543e-07	5.17657e-06	Up
Unigene4077_All	1061	1.63123	8.0543e-07	5.17555e-06	Up
Unigene1044_All	925	1.63121	8.53428e-08	6.12823e-07	Up
Unigene11172_All	764	1.63096	4.8775e-08	3.58909e-07	Up
Unigene365_All	841	1.63019	2.61792e-07	1.77538e-06	Up
CL3055.Contig2_All	2567	1.63018	2.8716e-12	3.08895e-11	Up
Unigene11384_All	3112	1.6285	1.6113e-27	3.89727e-26	Up
CL170.Contig1_All	1349	1.62789	4.56498e-11	4.44814e-10	Up
Unigene8978_All	1439	1.62784	2.15982e-16	3.05222e-15	Up
Unigene11210_All	571	1.62667	5.13794e-19	8.36315e-18	Up
Unigene12627_All	1155	1.62611	1.0168e-14	1.30496e-13	Up
CL139.Contig2_All	2166	1.62507	1.32609e-38	4.65783e-37	Up
Unigene5776_All	1632	1.62486	2.0371e-29	5.37219e-28	Up
CL1146.Contig1_All	2792	1.62436	1.61434e-20	2.82001e-19	Up
CL1643.Contig1_All	1435	1.62307	1.38289e-10	1.29206e-09	Up
CL871.Contig1_All	4938	1.62288	2.77906e-43	1.10827e-41	Up
CL1710.Contig2_All	959	1.62242	8.10238e-14	9.76256e-13	Up
Unigene11363_All	3586	1.62149	1.81122e-58	1.00558e-56	Up
CL626.Contig3_All	1559	1.62069	7.79238e-76	5.88496e-74	Up
CL2825.Contig1_All	1067	1.62015	1.93212e-07	1.32792e-06	Up
Unigene6554_All	1197	1.61987	1.89929e-16	2.69452e-15	Up
Unigene8156_All	712	1.61768	5.49874e-05	0.000269991	Up
Unigene8088_All	2534	1.61647	8.2083e-92	7.84853e-90	Up
CL1208.Contig4_All	3233	1.6156	3.69616e-21	6.70372e-20	Up
Unigene1301_All	2161	1.6149	2.89038e-16	4.05832e-15	Up
Unigene15987_All	858	1.61422	0.000116379	0.000539127	Up
Unigene10920_All	856	1.61367	1.23617e-06	7.73665e-06	Up
CL321.Contig1_All	1080	1.61157	4.37582e-06	2.55936e-05	Up
CL571.Contig2_All	4428	1.61119	6.84306e-133	1.008e-130	Up
CL3162.Contig2_All	985	1.61117	1.1864e-05	6.49856e-05	Up
Unigene6467_All	976	1.61005	2.09454e-05	0.000110331	Up
CL3330.Contig1_All	1549	1.61005	2.402e-05	0.000125356	Up
Unigene10086_All	3878	1.60897	9.6428e-28	2.36556e-26	Up
CL2313.Contig1_All	1212	1.60812	7.85874e-41	2.93701e-39	Up
CL1873.Contig1_All	3008	1.60728	2.24576e-20	3.88153e-19	Up
CL445.Contig2_All	1408	1.60603	0	0	Up
CL729.Contig2_All	3831	1.60602	5.97956e-25	1.28728e-23	Up
CL887.Contig1_All	8547	1.60587	1.20295e-107	1.36589e-105	Up
CL1208.Contig1_All	5380	1.6055	1.22669e-80	9.92919e-79	Up
Unigene2652_All	1763	1.60349	1.31983e-15	1.79161e-14	Up
CL260.Contig2_All	1272	1.60308	3.25968e-13	3.76394e-12	Up
CL163.Contig3_All	1309	1.60234	3.8212e-06	2.25473e-05	Up
CL3685.Contig2_All	3062	1.60194	7.7578e-25	1.65917e-23	Up
CL92.Contig1_All	4106	1.60179	5.13494e-33	1.5462e-31	Up
CL181.Contig3_All	1598	1.60145	7.36412e-13	8.30393e-12	Up
CL586.Contig2_All	3042	1.60134	4.49586e-43	1.78421e-41	Up
CL2631.Contig1_All	1964	1.60103	2.74198e-18	4.28407e-17	Up
CL1586.Contig3_All	2564	1.60068	2.3528e-53	1.1855e-51	Up
Unigene9876_All	2139	1.60003	2.43306e-143	4.03876e-141	Up
CL2728.Contig1_All	1809	1.59765	1.49421e-07	1.04317e-06	Up
Unigene4645_All	1287	1.59747	1.47472e-181	3.23656e-179	Up
CL2555.Contig2_All	2536	1.59703	1.16448e-43	4.6781e-42	Up
CL1842.Contig1_All	1632	1.597	1.39747e-08	1.09222e-07	Up
Unigene5068_All	4014	1.59664	9.09684e-42	3.46708e-40	Up
CL1510.Contig1_All	2352	1.59632	1.12435e-27	2.74999e-26	Up
CL2589.Contig2_All	1349	1.59459	1.22047e-08	9.58471e-08	Up
Unigene3768_All	3152	1.59373	2.3703e-24	4.98144e-23	Up
CL1065.Contig4_All	2336	1.59366	5.7924e-27	1.36566e-25	Up
Unigene9644_All	1023	1.59282	1.07651e-06	6.79067e-06	Up
Unigene9698_All	888	1.58972	8.70046e-110	1.00891e-107	Up
CL3792.Contig1_All	1794	1.58962	9.85758e-10	8.53236e-09	Up
CL92.Contig3_All	1289	1.58941	1.63361e-10	1.51419e-09	Up
Unigene3841_All	829	1.58877	1.03074e-05	5.69552e-05	Up
Unigene7488_All	689	1.58671	3.21232e-05	0.000164237	Up
Unigene11891_All	882	1.58496	3.21232e-05	0.000164263	Up
CL402.Contig3_All	1055	1.58496	1.64036e-06	1.00981e-05	Up
Unigene19722_All	1107	1.58496	0.000100744	0.000473064	Up
CL2087.Contig4_All	4623	1.58496	3.33372e-21	6.06318e-20	Up
Unigene7316_All	1062	1.58349	1.06331e-08	8.40702e-08	Up
Unigene11115_All	463	1.58113	0.000100744	0.0004732	Up
Unigene6869_All	678	1.58106	0.000100744	0.000473132	Up
Unigene3741_All	5220	1.58012	8.7384e-47	3.81006e-45	Up
CL278.Contig1_All	4434	1.57939	2.40054e-18	3.76138e-17	Up
Unigene5981_All	1163	1.57936	1.57976e-76	1.21267e-74	Up
CL337.Contig2_All	4239	1.57808	7.63336e-21	1.36329e-19	Up
CL1475.Contig2_All	2440	1.57759	1.60086e-18	2.53879e-17	Up
CL1725.Contig2_All	3529	1.57443	3.28936e-22	6.24291e-21	Up
CL3710.Contig1_All	2663	1.57424	5.65696e-17	8.22901e-16	Up
CL3140.Contig2_All	826	1.57412	4.50832e-12	4.78502e-11	Up
Unigene5208_All	1199	1.57405	7.70324e-16	1.05931e-14	Up
Unigene1139_All	1940	1.57237	1.85828e-73	1.33262e-71	Up
CL371.Contig2_All	2043	1.57198	1.74223e-09	1.47636e-08	Up
CL2159.Contig1_All	1893	1.57113	1.44422e-22	2.79288e-21	Up
CL2107.Contig2_All	1267	1.5701	3.81972e-28	9.56422e-27	Up
CL422.Contig2_All	2781	1.56991	1.05977e-18	1.69963e-17	Up
CL488.Contig2_All	5941	1.56979	3.44552e-62	2.04116e-60	Up
CL194.Contig3_All	4858	1.56926	2.16778e-17	3.2149e-16	Up
Unigene10037_All	1647	1.5692	3.62374e-14	4.48524e-13	Up
CL2337.Contig2_All	1089	1.56679	5.6713e-08	4.14429e-07	Up
Unigene2655_All	1926	1.564	4.0632e-19	6.65685e-18	Up
CL2445.Contig2_All	4897	1.56375	7.70324e-16	1.05975e-14	Up
Unigene8118_All	1467	1.56361	2.2614e-64	1.40057e-62	Up
CL202.Contig4_All	1040	1.56285	3.42782e-12	3.66917e-11	Up
CL251.Contig1_All	3839	1.56238	1.33247e-46	5.75603e-45	Up
CL130.Contig2_All	1132	1.56188	6.72904e-06	3.83556e-05	Up
Unigene8853_All	621	1.56116	2.77518e-05	0.000143276	Up
Unigene9338_All	1267	1.56087	1.57252e-05	8.46467e-05	Up
Unigene20277_All	393	1.55919	2.77518e-05	0.000143254	Up
Unigene6792_All	1696	1.55911	1.08119e-40	4.02689e-39	Up
Unigene5072_All	1538	1.5589	4.5974e-09	3.75849e-08	Up
CL608.Contig6_All	3951	1.55722	1.14108e-27	2.78883e-26	Up
Unigene5133_All	2698	1.55678	1.86714e-30	5.10941e-29	Up
Unigene5320_All	1311	1.55639	8.08962e-07	5.1911e-06	Up
Unigene3743_All	1319	1.55594	9.78932e-17	1.4096e-15	Up
CL2632.Contig2_All	939	1.55552	4.9047e-05	0.000243567	Up
CL3298.Contig2_All	1988	1.5555	3.84448e-290	1.30957e-287	Up
CL1025.Contig1_All	1994	1.55343	6.94208e-09	5.58732e-08	Up
CL983.Contig2_All	2342	1.55135	9.1262e-15	1.17356e-13	Up
Unigene13937_All	346	1.5493	2.38916e-05	0.000124865	Up
Unigene6335_All	4177	1.54918	2.6263e-34	8.156e-33	Up
Unigene4233_All	694	1.54859	0.000153971	0.000696116	Up
Unigene16056_All	733	1.54849	0.000153971	0.000696212	Up
CL2998.Contig2_All	490	1.54756	5.06802e-06	2.93586e-05	Up
CL2648.Contig1_All	538	1.54741	4.37674e-06	2.55944e-05	Up
Unigene5950_All	1047	1.5473	2.38122e-14	2.9846e-13	Up
CL412.Contig2_All	891	1.54578	8.08962e-07	5.19212e-06	Up
Unigene6468_All	834	1.54557	0.000153971	0.000695923	Up
Unigene10223_All	1306	1.54528	7.69776e-06	4.34382e-05	Up
CL1699.Contig2_All	1455	1.54513	1.64601e-10	1.52482e-09	Up
Unigene3865_All	808	1.54452	0.000153971	0.00069602	Up
CL387.Contig4_All	3682	1.54407	7.68752e-27	1.7995e-25	Up
CL2496.Contig1_All	755	1.54402	1.81836e-05	9.66392e-05	Up
Unigene4609_All	2578	1.54291	1.70212e-62	1.01018e-60	Up
CL95.Contig1_All	1104	1.54057	2.09454e-05	0.000110349	Up
CL885.Contig2_All	2214	1.54024	1.24057e-13	1.48058e-12	Up
Unigene1750_All	1329	1.5402	2.07894e-24	4.37474e-23	Up
Unigene11240_All	1659	1.53932	1.29565e-46	5.60435e-45	Up
CL1658.Contig2_All	1922	1.53885	9.2049e-19	1.48208e-17	Up
CL1123.Contig2_All	1926	1.53876	1.07396e-17	1.62516e-16	Up
Unigene1290_All	1434	1.53772	3.6865e-08	2.75171e-07	Up
CL2312.Contig1_All	1807	1.53671	1.05366e-06	6.65552e-06	Up
Unigene9255_All	769	1.5366	2.38916e-05	0.000124845	Up
Unigene1454_All	988	1.53656	6.16998e-11	5.94299e-10	Up
CL2789.Contig1_All	1191	1.53633	1.35534e-05	7.37085e-05	Up
CL966.Contig1_All	1055	1.53537	1.42964e-13	1.69632e-12	Up
CL3526.Contig2_All	971	1.53475	1.3574e-11	1.38584e-10	Up
CL1933.Contig2_All	1619	1.53343	3.7692e-06	2.22686e-05	Up
Unigene10633_All	823	1.53051	0.00017892	0.000802589	Up
CL179.Contig1_All	1722	1.53042	1.96046e-20	3.40461e-19	Up
Unigene6627_All	1039	1.53022	4.21706e-05	0.000211441	Up
CL2436.Contig2_All	1980	1.53008	3.03404e-120	3.92159e-118	Up
CL2445.Contig4_All	4782	1.52957	1.80056e-18	2.8417e-17	Up
Unigene1453_All	1164	1.52876	5.16662e-15	6.75274e-14	Up
Unigene2801_All	1362	1.52862	5.6391e-10	4.9839e-09	Up
Unigene6821_All	2070	1.52813	1.69999e-20	2.96645e-19	Up
CL382.Contig1_All	885	1.52793	2.14718e-06	1.3039e-05	Up
Unigene11156_All	1197	1.52668	1.96587e-07	1.34998e-06	Up
Unigene11881_All	6096	1.52587	5.57574e-100	5.91988e-98	Up
Unigene12187_All	1332	1.52569	3.1806e-08	2.38991e-07	Up
Unigene10562_All	2631	1.52369	1.66168e-74	1.22384e-72	Up
CL2125.Contig1_All	1969	1.52327	9.81124e-10	8.4945e-09	Up
Unigene2707_All	1176	1.52263	1.37128e-132	2.00189e-130	Up
CL586.Contig3_All	901	1.52252	1.13541e-09	9.76823e-09	Up
CL2741.Contig2_All	1019	1.52106	1.04573e-08	8.27196e-08	Up
CL2184.Contig1_All	2928	1.52038	1.86975e-45	7.88938e-44	Up
Unigene10031_All	2026	1.52005	2.65364e-11	2.6416e-10	Up
Unigene2933_All	1094	1.51959	0.000131981	0.000604893	Up
Unigene6623_All	1659	1.51957	1.45746e-12	1.60906e-11	Up
CL2107.Contig1_All	1286	1.51889	1.76529e-23	3.54587e-22	Up
CL1000.Contig4_All	6191	1.51699	5.56212e-92	5.33393e-90	Up
CL3278.Contig2_All	1951	1.51525	2.08438e-17	3.09402e-16	Up
CL110.Contig9_All	1725	1.51472	8.06098e-18	1.22549e-16	Up
Unigene3712_All	773	1.51432	2.05056e-05	0.000108119	Up
CL3272.Contig1_All	1768	1.51358	2.65364e-11	2.64241e-10	Up
CL2246.Contig1_All	780	1.51338	0.000112756	0.000523308	Up
Unigene11282_All	2650	1.51162	3.33818e-15	4.4088e-14	Up
Unigene1832_All	1957	1.51107	1.74607e-18	2.7597e-17	Up
CL3220.Contig2_All	3867	1.51033	1.85826e-43	7.44694e-42	Up
CL2707.Contig1_All	994	1.50884	8.4654e-10	7.35851e-09	Up
Unigene9558_All	1696	1.50876	4.13822e-84	3.56116e-82	Up
Unigene18340_All	1576	1.50766	2.73928e-08	2.07019e-07	Up
Unigene3543_All	1278	1.50719	5.1723e-07	3.39229e-06	Up
CL2710.Contig1_All	2866	1.50645	1.80004e-55	9.38808e-54	Up
Unigene2625_All	995	1.50621	5.68284e-06	3.27519e-05	Up
CL827.Contig1_All	2067	1.50613	5.21186e-18	8.04309e-17	Up
Unigene2599_All	1731	1.50416	1.97353e-11	1.98634e-10	Up
Unigene10220_All	1364	1.50404	7.29394e-10	6.38435e-09	Up
Unigene10862_All	1399	1.50381	1.13775e-11	1.16962e-10	Up
CL2158.Contig3_All	3142	1.50381	3.61636e-13	4.1611e-12	Up
Unigene5444_All	1016	1.5025	1.82337e-08	1.40561e-07	Up
Unigene1118_All	560	1.50111	6.37936e-05	0.000309558	Up
CL270.Contig3_All	3075	1.50062	6.0663e-28	1.5074e-26	Up
Unigene570_All	3362	1.49845	7.04208e-125	9.51583e-123	Up
Unigene13708_All	1345	1.49821	1.43238e-24	3.02977e-23	Up
CL1818.Contig3_All	603	1.49821	2.28978e-11	2.29195e-10	Up
CL285.Contig2_All	4147	1.49814	1.04538e-27	2.56259e-26	Up
CL2677.Contig4_All	1493	1.49709	1.46561e-23	2.95117e-22	Up
CL836.Contig2_All	1812	1.49691	1.22419e-06	7.66605e-06	Up
CL3691.Contig1_All	1966	1.49603	4.98306e-15	6.52326e-14	Up
CL2040.Contig1_All	775	1.49539	1.75525e-05	9.38038e-05	Up
Unigene9302_All	1436	1.4942	9.98264e-06	5.52636e-05	Up
Unigene1607_All	2725	1.4935	2.88554e-18	4.50191e-17	Up
Unigene7525_All	744	1.49304	4.43768e-07	2.92692e-06	Up
Unigene5325_All	1464	1.49289	0.000112756	0.000523234	Up
CL2241.Contig3_All	1268	1.49282	1.31953e-11	1.3497e-10	Up
Unigene7055_All	738	1.49185	0.000112756	0.000523159	Up
CL2573.Contig1_All	4555	1.49144	4.94876e-180	1.04406e-177	Up
Unigene914_All	783	1.49057	7.84282e-40	2.8752e-38	Up
Unigene22721_All	539	1.49054	5.11388e-27	1.21005e-25	Up
Unigene7530_All	1482	1.4899	8.86372e-11	8.4186e-10	Up
Unigene5279_All	1882	1.48933	2.31294e-13	2.7003e-12	Up
CL3431.Contig1_All	3574	1.48807	1.72404e-27	4.15766e-26	Up
CL1529.Contig2_All	1613	1.48802	4.86544e-06	2.82301e-05	Up
Unigene7709_All	2579	1.48763	6.39666e-15	8.30398e-14	Up
CL2414.Contig2_All	1836	1.48747	7.05832e-37	2.36975e-35	Up
CL873.Contig1_All	1551	1.48706	1.38993e-10	1.29789e-09	Up
CL1639.Contig2_All	7446	1.48636	1.03041e-77	8.06109e-76	Up
CL161.Contig2_All	4251	1.48567	3.70096e-34	1.1439e-32	Up
CL1490.Contig1_All	1264	1.48543	1.69262e-07	1.17492e-06	Up
Unigene4944_All	2350	1.48521	5.71404e-22	1.07203e-20	Up
Unigene762_All	4167	1.48447	6.6197e-93	6.46182e-91	Up
CL403.Contig10_All	3377	1.48427	3.41054e-57	1.84649e-55	Up
CL2732.Contig2_All	2312	1.48349	1.86515e-28	4.72809e-27	Up
CL2151.Contig1_All	1098	1.48339	1.69262e-07	1.17517e-06	Up
Unigene2485_All	2729	1.48218	6.1841e-19	1.00162e-17	Up
CL1586.Contig2_All	2486	1.47883	4.17462e-67	2.70325e-65	Up
Unigene3823_All	2123	1.47783	8.69316e-21	1.54581e-19	Up
CL2158.Contig1_All	3916	1.47681	4.80462e-23	9.47623e-22	Up
CL3250.Contig1_All	2912	1.47633	1.388e-58	7.75881e-57	Up
CL987.Contig2_All	5047	1.47573	4.09644e-28	1.02414e-26	Up
CL156.Contig1_All	826	1.47507	3.10654e-10	2.81326e-09	Up
CL979.Contig1_All	1418	1.47479	1.13313e-16	1.62591e-15	Up
CL156.Contig3_All	872	1.47411	6.53098e-11	6.27223e-10	Up
Unigene10907_All	1373	1.47387	8.69162e-25	1.85525e-23	Up
Unigene6761_All	2708	1.47335	2.6464e-16	3.72696e-15	Up
Unigene5265_All	1074	1.47321	1.8636e-07	1.2865e-06	Up
Unigene2855_All	2898	1.47288	2.087e-27	5.00712e-26	Up
Unigene8909_All	2012	1.47249	5.11296e-13	5.81359e-12	Up
CL2662.Contig1_All	2089	1.47096	8.43142e-12	8.74733e-11	Up
Unigene6001_All	1191	1.47067	4.3277e-36	1.42088e-34	Up
CL2331.Contig1_All	479	1.47043	1.15962e-06	7.28404e-06	Up
CL3008.Contig2_All	1844	1.46922	1.25547e-11	1.28578e-10	Up
Unigene11385_All	2458	1.46909	2.27936e-19	3.77787e-18	Up
CL33.Contig9_All	4307	1.46764	3.00238e-20	5.16741e-19	Up
CL3281.Contig1_All	1551	1.46729	1.86615e-11	1.88349e-10	Up
Unigene5209_All	775	1.46632	7.28448e-06	4.12199e-05	Up
Unigene604_All	2021	1.4662	3.15176e-31	8.82412e-30	Up
Unigene2493_All	3095	1.46566	1.31393e-23	2.65883e-22	Up
Unigene10206_All	1430	1.46459	9.14396e-08	6.5259e-07	Up
CL1409.Contig2_All	429	1.46449	0.000169722	0.000763106	Up
CL554.Contig2_All	3558	1.46447	1.29615e-34	4.08337e-33	Up
Unigene552_All	1651	1.4636	3.27432e-24	6.82867e-23	Up
CL3007.Contig2_All	1209	1.46245	7.28448e-06	4.12128e-05	Up
CL144.Contig11_All	1679	1.4619	3.30598e-14	4.10748e-13	Up
CL80.Contig3_All	1343	1.46158	1.48436e-08	1.15434e-07	Up
CL2925.Contig1_All	2638	1.46129	4.70334e-18	7.28583e-17	Up
CL137.Contig2_All	766	1.4608	3.61446e-05	0.000182995	Up
Unigene2459_All	3263	1.46009	4.06368e-36	1.33689e-34	Up
Unigene6484_All	5201	1.45927	7.26124e-154	1.32654e-151	Up
Unigene6304_All	2455	1.45926	1.6236e-35	5.25676e-34	Up
Unigene3852_All	4792	1.45868	3.70722e-46	1.58263e-44	Up
CL892.Contig1_All	651	1.45865	5.44422e-05	0.000267515	Up
CL1663.Contig2_All	2203	1.45727	3.76096e-13	4.31837e-12	Up
Unigene7057_All	4060	1.45666	5.24854e-274	1.68267e-271	Up
CL1998.Contig2_All	1649	1.45571	8.62918e-38	2.96722e-36	Up
Unigene10385_All	1711	1.45429	2.07862e-20	3.60026e-19	Up
CL2354.Contig2_All	2154	1.45421	9.75632e-42	3.7141e-40	Up
Unigene11086_All	515	1.45181	6.24564e-09	5.04542e-08	Up
Unigene3970_All	1051	1.45138	8.16328e-05	0.000388513	Up
Unigene1294_All	1984	1.44853	2.18524e-18	3.43061e-17	Up
CL2025.Contig2_All	904	1.44817	1.728e-06	1.06157e-05	Up
CL1153.Contig1_All	878	1.4481	4.48952e-08	3.31553e-07	Up
CL559.Contig1_All	2105	1.44726	3.40082e-10	3.06449e-09	Up
CL2755.Contig1_All	1957	1.44675	2.12518e-10	1.94938e-09	Up
CL1880.Contig1_All	2427	1.44661	2.3247e-32	6.80573e-31	Up
CL175.Contig2_All	2589	1.44601	2.09598e-28	5.3009e-27	Up
Unigene10253_All	1764	1.44601	1.84841e-22	3.54931e-21	Up
Unigene20196_All	397	1.44549	0.000143949	0.000654153	Up
Unigene12163_All	1096	1.44478	5.33298e-09	4.33492e-08	Up
CL3806.Contig1_All	825	1.44405	0.000143949	0.000653971	Up
Unigene1164_All	574	1.44401	4.30836e-10	3.8536e-09	Up
CL2937.Contig1_All	1449	1.44379	4.11994e-07	2.72725e-06	Up
CL687.Contig5_All	3218	1.44361	8.73768e-10	7.5851e-09	Up
CL2128.Contig4_All	3757	1.443	9.08752e-20	1.53656e-18	Up
Unigene5965_All	1144	1.44218	8.4327e-07	5.39643e-06	Up
Unigene3862_All	2707	1.44203	3.56822e-35	1.14509e-33	Up
CL591.Contig3_All	959	1.44106	3.50596e-11	3.45119e-10	Up
Unigene3681_All	2369	1.44082	5.35752e-14	6.54939e-13	Up
CL593.Contig1_All	1807	1.44081	1.36996e-11	1.39822e-10	Up
CL237.Contig1_All	4600	1.44057	9.61422e-56	5.04646e-54	Up
CL1670.Contig1_All	1175	1.44002	5.09044e-47	2.2314e-45	Up
Unigene11388_All	2609	1.43985	2.4201e-29	6.36171e-28	Up
Unigene6086_All	1429	1.43888	0.000143949	0.000654244	Up
Unigene2512_All	1057	1.43857	5.27636e-06	3.05007e-05	Up
CL351.Contig1_All	2051	1.43721	1.34625e-180	2.87736e-178	Up
Unigene3704_All	767	1.43555	6.92276e-05	0.000333994	Up
CL963.Contig1_All	1313	1.43511	3.59826e-09	2.96614e-08	Up
CL478.Contig2_All	2695	1.43504	1.63058e-36	5.42436e-35	Up
CL3715.Contig1_All	1453	1.43338	1.35927e-07	9.54258e-07	Up
CL2439.Contig1_All	1173	1.43337	5.33298e-09	4.336e-08	Up
Unigene11518_All	2796	1.43321	5.30472e-52	2.60857e-50	Up
Unigene4368_All	1763	1.43189	5.9177e-38	2.04777e-36	Up
Unigene4640_All	2595	1.4318	1.02454e-57	5.62137e-56	Up
CL554.Contig3_All	2250	1.43063	2.015e-07	1.38226e-06	Up
CL2845.Contig1_All	3181	1.43048	1.20175e-17	1.8135e-16	Up
Unigene77_All	1812	1.4292	2.78528e-08	2.10204e-07	Up
Unigene4773_All	1096	1.42876	8.94792e-11	8.49364e-10	Up
CL949.Contig2_All	1829	1.4282	2.7811e-15	3.68496e-14	Up
CL684.Contig1_All	473	1.4279	9.2272e-06	5.13598e-05	Up
CL1319.Contig1_All	1934	1.42757	4.16292e-17	6.09636e-16	Up
Unigene6521_All	731	1.42732	9.2272e-06	5.1351e-05	Up
Unigene6130_All	1222	1.42687	0.000121834	0.000563045	Up
CL466.Contig3_All	2833	1.42626	7.5538e-25	1.61766e-23	Up
Unigene7424_All	607	1.42522	0.000121834	0.000563125	Up
CL488.Contig1_All	5874	1.42496	1.15164e-49	5.36465e-48	Up
CL2472.Contig2_All	2060	1.42441	2.57324e-44	1.05053e-42	Up
Unigene1304_All	2661	1.42417	8.84024e-13	9.93418e-12	Up
Unigene7848_All	6301	1.424	2.99742e-73	2.13084e-71	Up
CL2014.Contig1_All	2294	1.42373	2.0948e-93	2.06331e-91	Up
CL1910.Contig2_All	2075	1.423	3.33902e-05	0.000170156	Up
Unigene4690_All	1178	1.4229	7.88604e-09	6.31289e-08	Up
Unigene11392_All	1980	1.42243	1.3672e-08	1.06908e-07	Up
CL1592.Contig1_All	1399	1.42223	1.49894e-05	8.10864e-05	Up
CL534.Contig1_All	2835	1.42146	1.47178e-78	1.16534e-76	Up
CL3333.Contig1_All	1183	1.4214	3.15268e-81	2.59035e-79	Up
CL2635.Contig1_All	1222	1.42126	1.04867e-10	9.89399e-10	Up
Unigene10210_All	766	1.42088	6.09884e-07	3.96104e-06	Up
Unigene6812_All	1662	1.42054	2.71118e-26	6.19555e-25	Up
Unigene6315_All	3570	1.41925	3.50668e-29	9.1591e-28	Up
Unigene5052_All	5156	1.41809	1.0696e-31	3.0601e-30	Up
CL2716.Contig1_All	2592	1.41761	2.16424e-13	2.53303e-12	Up
CL316.Contig4_All	2358	1.41722	1.12427e-23	2.28494e-22	Up
CL1860.Contig1_All	2808	1.41572	1.07122e-13	1.28362e-12	Up
Unigene5401_All	1313	1.41504	4.83378e-08	3.55932e-07	Up
CL3186.Contig2_All	2200	1.41429	3.1371e-10	2.84015e-09	Up
CL761.Contig2_All	1990	1.41392	6.23858e-12	6.55131e-11	Up
Unigene9115_All	884	1.41342	0.000214656	0.000952826	Up
CL1617.Contig2_All	1147	1.4131	1.07671e-11	1.10861e-10	Up
Unigene7854_All	5708	1.41303	1.00596e-93	9.96841e-92	Up
CL691.Contig3_All	3152	1.41255	4.54914e-09	3.72276e-08	Up
CL2691.Contig2_All	1152	1.40981	1.38104e-09	1.18038e-08	Up
Unigene2814_All	3430	1.40846	7.6587e-17	1.10866e-15	Up
CL1159.Contig4_All	4632	1.40839	5.7609e-22	1.0802e-20	Up
CL2911.Contig3_All	1903	1.40766	1.8451e-13	2.1696e-12	Up
Unigene4411_All	3185	1.40759	4.55542e-19	7.44462e-18	Up
CL3225.Contig2_All	1260	1.40747	3.79904e-06	2.24246e-05	Up
CL1067.Contig1_All	1166	1.4074	2.8268e-05	0.000145619	Up
CL1545.Contig2_All	517	1.40736	2.52864e-07	1.71804e-06	Up
Unigene3698_All	1693	1.40734	1.122e-16	1.61135e-15	Up
CL1801.Contig1_All	3113	1.40627	6.68036e-16	9.20972e-15	Up
CL289.Contig2_All	3037	1.40613	2.32278e-11	2.32356e-10	Up
CL498.Contig2_All	1031	1.40599	9.60576e-05	0.000452294	Up
Unigene9988_All	1475	1.40587	1.34734e-11	1.37729e-10	Up
CL1891.Contig3_All	955	1.40559	1.90405e-05	0.000100817	Up
Unigene5234_All	3113	1.40487	1.26016e-24	2.67587e-23	Up
Unigene5902_All	975	1.40422	4.98888e-197	1.17368e-194	Up
Unigene13057_All	1879	1.40416	6.13898e-27	1.44425e-25	Up
CL12.Contig3_All	2157	1.40353	1.14623e-11	1.17796e-10	Up
Unigene19263_All	556	1.40327	8.68244e-05	0.000411783	Up
CL399.Contig1_All	1417	1.40325	3.33902e-05	0.000170183	Up
CL2554.Contig1_All	2226	1.4023	9.19896e-36	3.01116e-34	Up
CL2211.Contig3_All	2641	1.40194	1.24056e-52	6.1653e-51	Up
CL2375.Contig1_All	1167	1.40187	1.4006e-10	1.30711e-09	Up
CL784.Contig1_All	1310	1.39941	5.86e-05	0.000286225	Up
CL3461.Contig3_All	2293	1.39794	5.24206e-98	5.4767e-96	Up
CL1810.Contig2_All	2558	1.39765	4.03786e-17	5.91851e-16	Up
Unigene9057_All	1443	1.39759	5.60422e-06	3.23102e-05	Up
CL394.Contig2_All	1863	1.39738	1.38032e-27	3.35347e-26	Up
Unigene8984_All	812	1.39689	1.56515e-06	9.67156e-06	Up
Unigene3126_All	3853	1.39681	1.8254e-159	3.49078e-157	Up
Unigene9944_All	2138	1.3965	8.126e-27	1.8967e-25	Up
Unigene7649_All	1737	1.39606	1.96043e-13	2.30108e-12	Up
CL2566.Contig2_All	4668	1.39559	5.63896e-14	6.87289e-13	Up
Unigene2807_All	705	1.39506	0.000180963	0.000811306	Up
Unigene10305_All	909	1.39493	2.38974e-05	0.000124835	Up
CL3333.Contig2_All	1142	1.39478	3.24204e-77	2.51227e-75	Up
CL2580.Contig2_All	5322	1.3946	8.70372e-55	4.48221e-53	Up
Unigene6174_All	2908	1.39445	2.12076e-142	3.4503e-140	Up
Unigene6288_All	1305	1.39361	1.70497e-17	2.54819e-16	Up
CL2125.Contig2_All	2002	1.39311	7.62514e-07	4.91136e-06	Up
Unigene6819_All	1475	1.39311	2.38974e-05	0.000124815	Up
Unigene4265_All	2444	1.39275	8.18936e-26	1.83049e-24	Up
CL1836.Contig1_All	1780	1.39249	7.99692e-45	3.34836e-43	Up
CL1235.Contig3_All	5306	1.39232	5.66252e-25	1.22224e-23	Up
Unigene2141_All	1189	1.39161	2.41526e-10	2.20495e-09	Up
CL3073.Contig1_All	1111	1.39133	7.18844e-30	1.93792e-28	Up
CL1310.Contig1_All	2193	1.39114	1.33892e-13	1.59157e-12	Up
CL444.Contig3_All	677	1.39109	1.81702e-07	1.25541e-06	Up
CL2299.Contig3_All	4191	1.3904	1.21827e-34	3.85288e-33	Up
Unigene9686_All	1922	1.38957	7.19706e-18	1.09926e-16	Up
CL2754.Contig1_All	5000	1.38909	8.47942e-47	3.70208e-45	Up
Unigene9825_All	688	1.38889	8.68244e-05	0.000411723	Up
CL497.Contig4_All	2062	1.38876	2.39976e-16	3.38252e-15	Up
Unigene4005_All	1248	1.38807	1.17677e-102	1.28271e-100	Up
CL608.Contig2_All	861	1.38784	2.37054e-08	1.80361e-07	Up
Unigene1270_All	2689	1.38743	2.41526e-10	2.20557e-09	Up
Unigene4913_All	2162	1.38666	4.94254e-44	2.0028e-42	Up
CL3460.Contig1_All	758	1.3866	0.000102931	0.000482226	Up
CL2566.Contig1_All	4644	1.38628	7.00928e-14	8.48299e-13	Up
CL3555.Contig1_All	1500	1.38543	4.95244e-05	0.000245788	Up
CL742.Contig1_All	807	1.38412	2.38974e-05	0.000124855	Up
CL586.Contig1_All	3117	1.38343	4.72278e-47	2.07302e-45	Up
Unigene2521_All	3954	1.38257	2.92756e-48	1.33149e-46	Up
CL1552.Contig2_All	1350	1.38245	8.79314e-19	1.41717e-17	Up
CL2781.Contig2_All	790	1.38187	0.000143949	0.000654062	Up
CL2443.Contig1_All	4045	1.38093	5.44646e-56	2.88195e-54	Up
Unigene9709_All	1141	1.38013	1.04313e-31	2.98961e-30	Up
CL1978.Contig1_All	2363	1.38001	9.97408e-47	4.34304e-45	Up
Unigene3840_All	1598	1.37895	1.53827e-07	1.07233e-06	Up
Unigene5935_All	1883	1.37851	4.73016e-21	8.55063e-20	Up
CL1184.Contig2_All	1504	1.3782	1.52872e-17	2.29e-16	Up
Unigene6609_All	773	1.37498	7.31386e-05	0.000350947	Up
Unigene12777_All	801	1.37478	5.1583e-10	4.58498e-09	Up
CL1726.Contig4_All	2433	1.37467	2.57576e-15	3.41842e-14	Up
Unigene5203_All	2399	1.37419	6.04902e-23	1.18947e-21	Up
CL676.Contig2_All	4464	1.37418	8.3552e-35	2.6604e-33	Up
CL17.Contig2_All	2504	1.37406	1.29872e-17	1.95442e-16	Up
CL1981.Contig1_All	1550	1.37386	6.6258e-06	3.78133e-05	Up
CL2180.Contig7_All	596	1.37355	2.72206e-06	1.63509e-05	Up
CL848.Contig1_All	999	1.37346	1.53827e-07	1.0721e-06	Up
Unigene8367_All	762	1.37327	1.23635e-07	8.70399e-07	Up
CL537.Contig2_All	939	1.37315	8.68244e-05	0.000411843	Up
Unigene977_All	996	1.37162	3.1238e-64	1.92738e-62	Up
Unigene5189_All	1162	1.37153	3.52294e-05	0.000178749	Up
Unigene2866_All	3427	1.37073	6.87804e-21	1.23243e-19	Up
CL426.Contig6_All	1337	1.37006	2.68276e-19	4.43523e-18	Up
Unigene10061_All	1382	1.36923	1.5275e-08	1.18648e-07	Up
Unigene6474_All	1467	1.36905	9.45676e-07	6.01528e-06	Up
Unigene1338_All	1559	1.36843	9.45676e-07	6.01411e-06	Up
Unigene2672_All	1481	1.36773	3.11674e-08	2.34462e-07	Up
CL392.Contig2_All	6562	1.36747	1.0847e-35	3.53296e-34	Up
Unigene7655_All	1302	1.36742	8.23812e-06	4.62719e-05	Up
CL3052.Contig2_All	1780	1.36595	7.26476e-11	6.95244e-10	Up
CL2705.Contig2_All	1707	1.36591	3.09114e-14	3.85226e-13	Up
CL2544.Contig2_All	5570	1.36541	2.85154e-32	8.32573e-31	Up
Unigene1555_All	1272	1.36528	5.38186e-08	3.94071e-07	Up
CL1449.Contig1_All	1226	1.36427	1.94254e-06	1.18513e-05	Up
Unigene6392_All	3151	1.36382	1.27492e-22	2.47132e-21	Up
CL2646.Contig3_All	4800	1.36334	6.9794e-76	5.29544e-74	Up
CL1714.Contig1_All	878	1.36318	0.000102931	0.000482295	Up
Unigene1466_All	2217	1.36287	2.1499e-10	1.97095e-09	Up
Unigene7436_All	2345	1.36215	1.33024e-34	4.18674e-33	Up
Unigene3994_All	1726	1.36179	3.11186e-09	2.5808e-08	Up
CL3700.Contig4_All	6001	1.36054	1.34605e-61	7.87426e-60	Up
Unigene12173_All	847	1.3598	6.94418e-06	3.9465e-05	Up
Unigene11455_All	899	1.35916	1.43355e-05	7.77682e-05	Up
Unigene119_All	855	1.35914	3.37054e-06	2.00073e-05	Up
CL2231.Contig1_All	1079	1.35816	6.94418e-06	3.94581e-05	Up
Unigene1265_All	3451	1.35779	6.80878e-17	9.87817e-16	Up
Unigene5896_All	817	1.3574	3.01288e-74	2.17974e-72	Up
CL3515.Contig1_All	2149	1.35705	2.2134e-12	2.40227e-11	Up
CL552.Contig1_All	2074	1.35698	1.47836e-31	4.21113e-30	Up
Unigene7920_All	2335	1.35685	3.15716e-22	5.99549e-21	Up
Unigene11312_All	2726	1.35488	1.07174e-13	1.2833e-12	Up
CL1800.Contig2_All	1738	1.35409	2.22756e-08	1.70314e-07	Up
CL321.Contig2_All	704	1.35326	7.84448e-08	5.65775e-07	Up
CL1760.Contig2_All	796	1.35281	0.000107534	0.000500565	Up
CL2678.Contig2_All	597	1.35269	3.37054e-06	2.00109e-05	Up
CL3727.Contig1_All	1330	1.35107	3.99672e-06	2.3532e-05	Up
Unigene7747_All	791	1.35007	5.17216e-05	0.000256187	Up
CL2553.Contig1_All	3759	1.3483	3.4235e-24	7.12162e-23	Up
CL2981.Contig1_All	2447	1.34702	1.87888e-09	1.58722e-08	Up
Unigene3341_All	1998	1.34601	1.75435e-38	6.12917e-37	Up
Unigene1473_All	2756	1.34572	2.42346e-17	3.58271e-16	Up
Unigene3991_All	1321	1.3449	5.42438e-11	5.24956e-10	Up
CL2197.Contig3_All	967	1.34423	4.54302e-10	4.05905e-09	Up
CL531.Contig1_All	1531	1.34297	2.9662e-05	0.000152536	Up
CL1607.Contig1_All	2634	1.34282	1.20153e-17	1.81401e-16	Up
CL1708.Contig3_All	1167	1.3423	7.31386e-05	0.000350999	Up
CL460.Contig1_All	1866	1.34082	1.10101e-10	1.03609e-09	Up
CL3446.Contig3_All	3411	1.34054	7.82772e-13	8.82062e-12	Up
CL2078.Contig3_All	1788	1.34018	1.24342e-49	5.77574e-48	Up
Unigene19442_All	1065	1.33999	4.3432e-05	0.000217399	Up
CL541.Contig2_All	2861	1.33957	3.07116e-30	8.36917e-29	Up
Unigene5011_All	3530	1.33933	3.45024e-113	4.16333e-111	Up
Unigene264_All	2219	1.33916	3.56586e-28	8.93542e-27	Up
Unigene6525_All	825	1.33898	1.01483e-05	5.61235e-05	Up
Unigene9083_All	1061	1.33802	0.000187991	0.00084097	Up
Unigene3891_All	2132	1.33782	9.30392e-11	8.82388e-10	Up
Unigene1472_All	1545	1.33732	2.7337e-08	2.06645e-07	Up
CL1062.Contig1_All	1999	1.33675	3.8222e-34	1.17915e-32	Up
CL1552.Contig1_All	1514	1.3366	1.24588e-17	1.87662e-16	Up
CL2618.Contig1_All	679	1.33647	1.14051e-07	8.05351e-07	Up
Unigene6000_All	981	1.33605	5.58106e-08	4.08109e-07	Up
CL2646.Contig2_All	6098	1.33552	1.62836e-58	9.07137e-57	Up
Unigene12079_All	1173	1.33532	0.000187991	0.000841085	Up
Unigene12509_All	425	1.33529	4.7784e-07	3.14214e-06	Up
CL2076.Contig2_All	2988	1.3351	7.17764e-45	3.00918e-43	Up
Unigene2593_All	1318	1.33397	5.50642e-34	1.69553e-32	Up
Unigene1379_All	1904	1.33323	2.39132e-14	2.99497e-13	Up
Unigene11564_All	4430	1.33315	3.01414e-59	1.70528e-57	Up
Unigene1700_All	1293	1.33212	2.01232e-06	1.22496e-05	Up
CL10.Contig2_All	2771	1.33125	7.92864e-34	2.42994e-32	Up
Unigene4018_All	1436	1.33096	8.52868e-06	4.77971e-05	Up
CL1836.Contig2_All	1762	1.33084	9.05222e-45	3.77572e-43	Up
CL1872.Contig4_All	2231	1.33018	4.13714e-35	1.32636e-33	Up
CL876.Contig1_All	1103	1.33015	1.63831e-12	1.80203e-11	Up
CL617.Contig2_All	3086	1.33005	2.45162e-15	3.26029e-14	Up
Unigene8967_All	2604	1.32935	2.64182e-28	6.6454e-27	Up
Unigene11376_All	2181	1.32872	3.1653e-18	4.93132e-17	Up
CL769.Contig1_All	2088	1.32852	2.9662e-05	0.000152512	Up
CL46.Contig1_All	2753	1.32793	6.8162e-20	1.16092e-18	Up
CL3618.Contig2_All	2810	1.32769	1.87888e-09	1.58763e-08	Up
Unigene9945_All	560	1.32653	8.24482e-07	5.28447e-06	Up
CL2690.Contig2_All	3662	1.32648	1.48844e-27	3.60811e-26	Up
Unigene6647_All	893	1.32644	3.64414e-05	0.000184298	Up
CL3728.Contig2_All	971	1.32621	1.42226e-06	8.84376e-06	Up
CL2547.Contig2_All	2606	1.32588	2.84034e-25	6.23369e-24	Up
CL3750.Contig2_All	3472	1.32558	8.92152e-17	1.28862e-15	Up
CL697.Contig2_All	1963	1.32552	1.18333e-14	1.51333e-13	Up
Unigene7934_All	1804	1.32513	7.1417e-15	9.23816e-14	Up
Unigene1420_All	1188	1.32437	3.64414e-05	0.000184326	Up
CL2178.Contig1_All	793	1.32419	6.73126e-07	4.35534e-06	Up
CL2064.Contig1_All	708	1.32409	3.81648e-287	1.2735e-284	Up
CL1563.Contig1_All	3740	1.32358	7.97058e-29	2.05072e-27	Up
Unigene2579_All	2146	1.32356	5.6744e-12	5.97612e-11	Up
CL3359.Contig2_All	1765	1.32266	3.87324e-11	3.80014e-10	Up
Unigene1040_All	3560	1.32212	9.38826e-76	7.07386e-74	Up
Unigene6850_All	1794	1.32193	4.87276e-13	5.55013e-12	Up
CL351.Contig2_All	2012	1.32118	3.04944e-148	5.22093e-146	Up
Unigene1284_All	1903	1.32075	8.09156e-08	5.82952e-07	Up
CL2697.Contig4_All	1679	1.32053	5.60136e-11	5.41123e-10	Up
Unigene12742_All	2656	1.32032	1.00027e-14	1.28475e-13	Up
Unigene7973_All	1572	1.32011	1.25551e-38	4.41942e-37	Up
CL307.Contig2_All	609	1.31984	8.24482e-07	5.28344e-06	Up
CL1210.Contig2_All	2278	1.31982	1.01483e-05	5.6114e-05	Up
CL2245.Contig4_All	1834	1.31922	3.31772e-12	3.55364e-11	Up
CL1253.Contig2_All	732	1.31914	0.000224348	0.000989134	Up
Unigene6684_All	1822	1.3188	2.3745e-24	4.98706e-23	Up
Unigene606_All	1510	1.31832	8.94078e-31	2.46936e-29	Up
Unigene5061_All	5085	1.31828	5.18742e-46	2.2059e-44	Up
Unigene2480_All	3545	1.31758	1.29843e-27	3.15922e-26	Up
CL1383.Contig2_All	953	1.31703	1.42226e-06	8.84544e-06	Up
CL246.Contig2_All	1638	1.31686	4.6775e-09	3.8192e-08	Up
CL3706.Contig2_All	1074	1.31593	6.1537e-05	0.000299453	Up
CL3238.Contig1_All	1003	1.31552	8.03134e-10	6.99235e-09	Up
Unigene6322_All	2282	1.31543	1.07469e-49	5.02047e-48	Up
Unigene2616_All	1107	1.31536	3.0554e-05	0.000156778	Up
CL1409.Contig1_All	2123	1.31528	1.65846e-11	1.68426e-10	Up
CL1355.Contig1_All	3702	1.31473	7.42486e-26	1.66302e-24	Up
CL1031.Contig2_All	4372	1.31449	2.7482e-50	1.30245e-48	Up
Unigene7891_All	808	1.31429	6.33326e-05	0.000307458	Up
Unigene6584_All	1014	1.31382	1.23934e-05	6.77722e-05	Up
CL1441.Contig2_All	3150	1.31377	3.52412e-190	8.0589e-188	Up
CL2884.Contig1_All	1484	1.31377	1.38315e-10	1.29193e-09	Up
CL3238.Contig2_All	924	1.31368	8.08662e-11	7.70739e-10	Up
Unigene10962_All	864	1.31364	6.00838e-55	3.10395e-53	Up
CL2976.Contig2_All	1872	1.31292	2.52214e-14	3.15639e-13	Up
Unigene9755_All	985	1.31285	1.42009e-12	1.5694e-11	Up
CL1441.Contig3_All	3208	1.31266	3.5288e-119	4.52531e-117	Up
CL3095.Contig2_All	2674	1.31244	2.80752e-10	2.55024e-09	Up
Unigene3913_All	2400	1.31194	5.69312e-09	4.61275e-08	Up
CL2094.Contig3_All	907	1.31187	3.95506e-18	6.14124e-17	Up
CL1405.Contig2_All	2311	1.31112	5.557e-10	4.91931e-09	Up
CL2834.Contig2_All	3131	1.3108	4.14406e-51	2.00466e-49	Up
CL3195.Contig1_All	739	1.3106	6.1537e-05	0.000299497	Up
CL2445.Contig3_All	4843	1.31046	1.08257e-26	2.51786e-25	Up
Unigene9878_All	1376	1.30943	1.7593e-124	2.35782e-122	Up
CL213.Contig3_All	1158	1.30792	1.62459e-72	1.14743e-70	Up
CL1781.Contig1_All	3678	1.30789	4.8367e-19	7.88853e-18	Up
CL1674.Contig1_All	2548	1.3072	4.3026e-25	9.34879e-24	Up
CL455.Contig1_All	3504	1.30581	3.63006e-15	4.78656e-14	Up
Unigene4624_All	979	1.30388	9.68828e-23	1.88806e-21	Up
Unigene5128_All	1327	1.30334	1.03882e-05	5.73826e-05	Up
CL425.Contig2_All	3090	1.30207	6.84618e-31	1.89887e-29	Up
Unigene6480_All	1793	1.30194	7.48874e-15	9.67942e-14	Up
Unigene10096_All	3589	1.30092	7.96254e-38	2.74087e-36	Up
CL2882.Contig1_All	1378	1.29999	4.1112e-07	2.72202e-06	Up
CL621.Contig1_All	1373	1.29956	0.000131661	0.000603509	Up
Unigene10793_All	1096	1.29956	2.14394e-05	0.00011277	Up
Unigene2458_All	10356	1.29748	0	0	Up
Unigene12964_All	1440	1.29745	2.00996e-07	1.3791e-06	Up
Unigene8771_All	669	1.29676	4.43458e-05	0.0002216	Up
Unigene5580_All	377	1.29651	4.43458e-05	0.000221566	Up
Unigene5059_All	4429	1.29592	8.0279e-22	1.4984e-20	Up
CL2331.Contig2_All	1569	1.29591	2.42664e-18	3.79864e-17	Up
Unigene11613_All	1090	1.29585	4.43458e-05	0.000221634	Up
Unigene2527_All	1146	1.29581	8.70306e-06	4.8691e-05	Up
CL925.Contig3_All	2729	1.29528	1.72093e-12	1.891e-11	Up
Unigene2594_All	2733	1.29502	1.07366e-14	1.37577e-13	Up
Unigene3514_All	1127	1.29454	5.1942e-14	6.35925e-13	Up
CL1739.Contig1_All	799	1.29446	4.79154e-09	3.90549e-08	Up
Unigene6486_All	2605	1.29398	6.67706e-30	1.80303e-28	Up
Unigene11314_All	3978	1.29309	2.16792e-46	9.32805e-45	Up
Unigene1403_All	1943	1.29227	1.20148e-11	1.23397e-10	Up
CL1975.Contig3_All	1242	1.29224	9.19626e-05	0.000434514	Up
CL3282.Contig2_All	2175	1.29185	1.40398e-08	1.09652e-07	Up
Unigene6425_All	2745	1.28927	2.737e-21	4.99736e-20	Up
Unigene10131_All	2484	1.28896	6.7827e-17	9.8447e-16	Up
CL2867.Contig2_All	2615	1.28895	1.78457e-13	2.09993e-12	Up
Unigene2140_All	1211	1.28873	3.89556e-40	1.43456e-38	Up
Unigene1103_All	879	1.28751	3.5389e-12	3.78188e-11	Up
CL3115.Contig2_All	776	1.28745	3.0988e-05	0.000158756	Up
CL1579.Contig1_All	2124	1.28744	6.33326e-05	0.000307413	Up
CL262.Contig2_All	1710	1.28686	3.88814e-90	3.6224e-88	Up
Unigene14734_All	627	1.28585	0.000191279	0.000853462	Up
Unigene2484_All	3432	1.28557	1.6398e-21	3.01762e-20	Up
Unigene1400_All	1308	1.28528	2.969e-06	1.77624e-05	Up
CL26.Contig2_All	1011	1.28498	0.000110067	0.000511411	Up
CL1213.Contig2_All	911	1.28478	2.92178e-06	1.74863e-05	Up
Unigene4618_All	2527	1.28467	5.21768e-52	2.56963e-50	Up
CL1757.Contig1_All	4646	1.28456	4.36078e-28	1.0894e-26	Up
Unigene1385_All	1327	1.28451	1.50131e-05	8.11878e-05	Up
Unigene10217_All	2785	1.28412	2.86974e-140	4.5555e-138	Up
Unigene368_All	2185	1.28398	5.36068e-32	1.55407e-30	Up
CL202.Contig5_All	5519	1.28391	7.95842e-108	9.09959e-106	Up
Unigene3200_All	1817	1.28391	1.20971e-22	2.34771e-21	Up
Unigene5179_All	1313	1.28379	1.50131e-05	8.11744e-05	Up
Unigene8561_All	1472	1.28367	2.0138e-09	1.69506e-08	Up
CL885.Contig3_All	1532	1.28342	2.14394e-05	0.000112788	Up
Unigene8492_All	892	1.28293	2.42894e-07	1.65546e-06	Up
CL798.Contig1_All	813	1.28267	2.42894e-07	1.6558e-06	Up
Unigene2662_All	6228	1.28166	3.09526e-132	4.49858e-130	Up
CL1431.Contig3_All	4415	1.28077	5.20664e-45	2.18565e-43	Up
CL750.Contig1_All	3608	1.28052	4.92868e-11	4.78684e-10	Up
Unigene5200_All	2659	1.28036	1.04217e-12	1.16394e-11	Up
CL519.Contig1_All	1902	1.28011	3.64948e-13	4.19774e-12	Up
Unigene838_All	1271	1.27977	1.69182e-09	1.4355e-08	Up
Unigene6067_All	955	1.27967	6.1004e-06	3.50227e-05	Up
Unigene2552_All	2358	1.27919	1.27414e-23	2.57991e-22	Up
CL1853.Contig3_All	1346	1.27868	2.64182e-14	3.30111e-13	Up
CL202.Contig3_All	4546	1.27822	2.5319e-131	3.64739e-129	Up
CL282.Contig1_All	1836	1.27745	6.15642e-31	1.70901e-29	Up
Unigene6558_All	1591	1.27727	4.14616e-11	4.05817e-10	Up
Unigene11275_All	6378	1.27698	1.79673e-41	6.78462e-40	Up
CL3658.Contig1_All	2655	1.27674	4.09188e-09	3.36287e-08	Up
CL3557.Contig2_All	381	1.27603	1.20148e-11	1.23358e-10	Up
Unigene4978_All	1225	1.27501	6.1004e-06	3.50165e-05	Up
CL3661.Contig1_All	2761	1.27457	6.49682e-15	8.42731e-14	Up
Unigene20395_All	1991	1.27391	1.30061e-19	2.18895e-18	Up
CL497.Contig1_All	1617	1.27339	1.01596e-06	6.43729e-06	Up
CL2781.Contig1_All	751	1.27314	5.34898e-05	0.00026339	Up
Unigene20177_All	1130	1.27163	2.0138e-09	1.69463e-08	Up
CL2486.Contig1_All	464	1.27116	3.44522e-08	2.58163e-07	Up
CL2445.Contig1_All	4699	1.2711	1.43085e-07	1.0015e-06	Up
CL1623.Contig1_All	1442	1.27094	1.00312e-06	6.36335e-06	Up
Unigene3469_All	1118	1.27089	1.07787e-44	4.47303e-43	Up
CL1169.Contig1_All	932	1.27077	1.40398e-08	1.09626e-07	Up
Unigene9113_All	1436	1.27038	1.04958e-05	5.79086e-05	Up
CL138.Contig3_All	548	1.26985	7.53294e-14	9.10328e-13	Up
CL97.Contig4_All	822	1.26945	3.5221e-11	3.46395e-10	Up
CL967.Contig2_All	5892	1.26886	2.79814e-88	2.53468e-86	Up
CL1862.Contig2_All	694	1.26875	1.95742e-67	1.27764e-65	Up
CL3239.Contig1_All	1086	1.26865	1.77085e-12	1.93998e-11	Up
Unigene6353_All	7186	1.26745	7.38332e-63	4.41393e-61	Up
Unigene7300_All	2280	1.2673	3.5306e-56	1.87122e-54	Up
CL2128.Contig3_All	3876	1.26616	1.57083e-14	1.99177e-13	Up
Unigene8931_All	1016	1.26615	4.26968e-06	2.50086e-05	Up
Unigene3587_All	1416	1.26565	3.5272e-62	2.08577e-60	Up
CL1683.Contig2_All	1514	1.26555	5.20832e-13	5.91996e-12	Up
CL3266.Contig1_All	880	1.26533	1.43034e-09	1.22061e-08	Up
CL2918.Contig1_All	414	1.26472	2.14394e-05	0.000112752	Up
Unigene228_All	1014	1.2634	2.1619e-05	0.000113641	Up
CL47.Contig2_All	1198	1.26335	4.96492e-07	3.2602e-06	Up
CL3313.Contig1_All	1873	1.26288	1.55905e-19	2.61584e-18	Up
CL1344.Contig4_All	2580	1.26265	2.0859e-11	2.09365e-10	Up
CL1065.Contig2_All	2305	1.26262	9.48606e-67	6.10637e-65	Up
Unigene20017_All	699	1.26259	4.93072e-08	3.62254e-07	Up
Unigene84_All	4150	1.26217	4.40062e-23	8.71094e-22	Up
CL2577.Contig2_All	1968	1.26183	2.17664e-23	4.35341e-22	Up
CL2708.Contig3_All	2077	1.26172	7.93912e-32	2.28536e-30	Up
CL1097.Contig2_All	1827	1.26127	0.000191279	0.000853345	Up
Unigene11387_All	1691	1.26102	8.37758e-09	6.68673e-08	Up
CL3323.Contig2_All	854	1.26073	2.81602e-16	3.95901e-15	Up
Unigene2004_All	1886	1.2596	2.46338e-46	1.05715e-44	Up
CL2767.Contig1_All	2550	1.25949	2.06818e-17	3.07137e-16	Up
CL223.Contig1_All	2137	1.25939	2.81602e-16	3.95731e-15	Up
Unigene11372_All	2471	1.25926	7.53176e-19	1.21688e-17	Up
CL2132.Contig2_All	2031	1.25898	1.7838e-12	1.95221e-11	Up
Unigene5076_All	2203	1.25823	6.23498e-13	7.05502e-12	Up
Unigene4935_All	835	1.25817	1.80486e-05	9.59376e-05	Up
Unigene6481_All	3835	1.25732	3.28428e-35	1.055e-33	Up
CL1897.Contig1_All	1518	1.25634	1.87395e-19	3.12494e-18	Up
Unigene9027_All	1962	1.25627	9.08438e-14	1.09176e-12	Up
CL1300.Contig2_All	1336	1.25613	4.13284e-09	3.39397e-08	Up
Unigene3675_All	658	1.25556	9.79024e-29	2.50509e-27	Up
Unigene1481_All	2272	1.25552	7.6299e-14	9.20684e-13	Up
CL1441.Contig1_All	3260	1.25546	2.72664e-75	2.04036e-73	Up
CL2032.Contig2_All	2113	1.25468	2.42174e-09	2.02696e-08	Up
CL403.Contig12_All	3153	1.25451	1.5966e-41	6.03589e-40	Up
CL2750.Contig1_All	765	1.25357	3.02462e-12	3.24715e-11	Up
CL1.Contig7_All	798	1.25349	6.23498e-13	7.05258e-12	Up
Unigene6669_All	1013	1.25343	9.2287e-05	0.000435857	Up
Unigene18196_All	899	1.25293	1.80486e-05	9.59532e-05	Up
Unigene1368_All	2966	1.25258	2.03138e-21	3.73192e-20	Up
Unigene318_All	6599	1.25241	5.86284e-79	4.66474e-77	Up
CL3021.Contig2_All	4577	1.25184	2.53934e-12	2.74056e-11	Up
CL2100.Contig2_All	3366	1.25182	3.6278e-18	5.63844e-17	Up
CL3117.Contig1_All	2734	1.25174	3.60052e-40	1.3274e-38	Up
Unigene7799_All	1632	1.25126	2.03852e-09	1.71455e-08	Up
CL750.Contig2_All	3459	1.25118	2.8985e-08	2.18295e-07	Up
Unigene7728_All	2462	1.25092	2.97e-11	2.94577e-10	Up
CL201.Contig3_All	1471	1.24958	9.9912e-09	7.91478e-08	Up
Unigene6493_All	2530	1.24927	7.60104e-41	2.84395e-39	Up
Unigene2511_All	3164	1.24886	4.6607e-20	7.97956e-19	Up
Unigene105_All	2730	1.2481	2.38676e-16	3.36565e-15	Up
CL1543.Contig1_All	1861	1.24762	1.49822e-12	1.65127e-11	Up
CL2585.Contig1_All	2399	1.24748	2.7808e-35	8.95029e-34	Up
CL2241.Contig1_All	1176	1.24716	1.08383e-13	1.29588e-12	Up
CL746.Contig2_All	1202	1.24702	7.05534e-10	6.18046e-09	Up
Unigene5997_All	965	1.24697	2.92776e-10	2.65577e-09	Up
CL430.Contig3_All	2450	1.24685	7.27536e-12	7.58647e-11	Up
Unigene8534_All	1017	1.24676	2.42708e-08	1.84362e-07	Up
CL3075.Contig2_All	922	1.24614	6.00296e-11	5.78894e-10	Up
[truncated: 1,565 more rows]
