# Supplementary material for: Insecticidal Activity of Melaleuca alternifolia Essential Oil and RNA-Seq Analysis of Sitophilus zeamais Transcriptome in Response to Oil Fumigation
Source: PLoS One. 2016 Dec 9;11(12):e0167748. doi: 10.1371/journal.pone.0167748 (PMC5147960; doi:10.1371/journal.pone.0167748)
Supplement: S3 Table — (XLSX) [file pone.0167748.s003.xlsx]

## Sheet: S3 Table
S3 Table Differentially expressed genes with GO annotations
Min Liao1, Jin-Jing Xiao1, Li-Jun Zhou1, Yang Liu2, Xiang-Wei Wu1, 3, Ri-Mao Hua1, 3,Gui-Rong Wang2, Hai-Qun Cao1, 3*
#Gene ID	FDR	Log2FC	Regulated	GO_Annotation
CL2935.Contig1_All	0.000563106	1.83779	Up	2	Biological_Process:isoprenoid biosynthetic process(GO:0008299);	Molecular_Function:transferase activity(GO:0016740);
Unigene10842_All	7.07742e-08	2.77219	Up	2	Biological_Process:phagocytosis(GO:0006909);	Cellular_Component:cytoskeleton(GO:0005856);
CL2319.Contig3_All	2.95257e-07	1.17051	Up	1	Molecular_Function:metal ion binding(GO:0046872);
CL935.Contig1_All	1.06749e-38	2.42758	Up	5	Biological_Process:nucleotide-excision repair(GO:0006289);	Cellular_Component:core TFIIH complex(GO:0000439);	Molecular_Function:DNA binding(GO:0003677);	Molecular_Function:ATP binding(GO:0005524);	Molecular_Function:ATP-dependent DNA helicase activity(GO:0004003);
CL3007.Contig2_All	4.12128e-05	1.46245	Up	1	Molecular_Function:zinc ion binding(GO:0008270);
Unigene12355_All	5.65034e-06	2.19388	Up	1	Molecular_Function:binding(GO:0005488);
Unigene3964_All	1.07006e-06	-1.70044	Down	1	Molecular_Function:catalytic activity(GO:0003824);
Unigene2968_All	1.29461e-05	2.57499	Up	3	Cellular_Component:intracellular(GO:0005622);	Molecular_Function:zinc ion binding(GO:0008270);	Molecular_Function:nucleic acid binding(GO:0003676);
CL2436.Contig2_All	3.92159e-118	1.53008	Up	3	Biological_Process:pentose-phosphate shunt(GO:0006098);	Molecular_Function:NADP binding(GO:0050661);	Molecular_Function:glucose-6-phosphate dehydrogenase activity(GO:0004345);
Unigene7700_All	1.38387e-26	2.07587	Up	3	Cellular_Component:membrane(GO:0016020);	Molecular_Function:calcium ion binding(GO:0005509);	Molecular_Function:mannosyl-oligosaccharide 1,2-alpha-mannosidase activity(GO:0004571);
CL2388.Contig1_All	1.90251e-05	7.49185	Up	3	Biological_Process:regulation of transcription, DNA-templated(GO:0006355);	Cellular_Component:nucleus(GO:0005634);	Molecular_Function:transferase activity, transferring acyl groups other than amino-acyl groups(GO:0016747);
CL2845.Contig1_All	1.8135e-16	1.43048	Up	3	Biological_Process:regulation of small GTPase mediated signal transduction(GO:0051056);	Cellular_Component:intracellular(GO:0005622);	Molecular_Function:guanyl-nucleotide exchange factor activity(GO:0005085);
Unigene1624_All	1.30687e-23	1.05134	Up	2	Biological_Process:metabolic process(GO:0008152);	Molecular_Function::catalytic activity(GO:0003824);
Unigene523_All	2.9601e-31	1.22756	Up	3	Biological_Process:protein dephosphorylation(GO:0006470);	Molecular_Function:metal ion binding(GO:0046872);	Molecular_Function:protein serine/threonine phosphatase activity(GO:0004722);
CL189.Contig2_All	4.04659e-22	-1.27555	Down	2	Molecular_Function:nucleotide binding(GO:0000166);	Molecular_Function:nucleic acid binding(GO:0003676);
CL1530.Contig2_All	1.00848e-39	1.16739	Up	3	Biological_Process:protein ubiquitination(GO:0016567);	Cellular_Component:intracellular(GO:0005622);	Molecular_Function:ubiquitin-protein transferase activity(GO:0004842);
CL448.Contig2_All	0.000563205	1.12841	Up	4	Biological_Process:calcium ion transmembrane transport(GO:0070588);	Biological_Process:synaptic vesicle endocytosis(GO:0048488);	Cellular_Component:integral component of synaptic vesicle membrane(GO:0030285);	Molecular_Function:calcium channel activity(GO:0005262);
Unigene10631_All	3.04865e-19	-4.36521	Down	1	Cellular_Component:intracellular organelle(GO:0043229);
CL1431.Contig1_All	7.10394e-14	1.21549	Up	1	Biological_Process:cellular process(GO:0009987);
Unigene10962_All	3.10395e-53	1.31364	Up	5	Biological_Process:proteolysis involved in cellular protein catabolic process(GO:0051603);	Cellular_Component:nucleus(GO:0005634);	Cellular_Component:cytoplasm(GO:0005737);	Cellular_Component:proteasome core complex(GO:0005839);	Molecular_Function:threonine-type endopeptidase activity(GO:0004298);
Unigene2324_All	2.8497e-37	2.06209	Up	2	Biological_Process:metabolic process(GO:0008152);	Molecular_Function:transferase activity, transferring acyl groups(GO:0016746);
Unigene1665_All	2.41026e-14	-3.7557	Down	2	Biological_Process:embryo development ending in birth or egg hatching(GO:0009792);	Cellular_Component:intracellular(GO:0005622);
CL2732.Contig2_All	4.72809e-27	1.48349	Up	3	Biological_Process:transport(GO:0006810);	Cellular_Component:integral component of membrane(GO:0016021);	Molecular_Function:nucleoside transmembrane transporter activity(GO:0005337);
Unigene2203_All	7.59788e-14	1.02331	Up	1	Molecular_Function:transporter activity(GO:0005215);
Unigene1863_All	9.22445e-28	1.00572	Up	6	Biological_Process:isoleucyl-tRNA aminoacylation(GO:0006428);	Biological_Process:regulation of translational fidelity(GO:0006450);	Cellular_Component:cytoplasm(GO:0005737);	Molecular_Function:ATP binding(GO:0005524);	Molecular_Function:aminoacyl-tRNA editing activity(GO:0002161);	Molecular_Function:isoleucine-tRNA ligase activity(GO:0004822);
CL1137.Contig2_All	7.48483e-10	1.03673	Up	6	Biological_Process:oxidation-reduction process(GO:0055114);	Molecular_Function:electron carrier activity(GO:0009055);	Molecular_Function:oxidoreductase activity, acting on paired donors, with incorporation or reduction of molecular oxygen(GO:0016705);	Molecular_Function:heme binding(GO:0020037);	Molecular_Function:iron ion binding(GO:0005506);	Molecular_Function:monooxygenase activity(GO:0004497);
CL2100.Contig2_All	5.63844e-17	1.25182	Up	5	Biological_Process:oxidation-reduction process(GO:0055114);	Biological_Process:proton transport;Cellular_Component(GO:0015992):	Biological_Process:integral component of membrane(GO:0016021);	Molecular_Function:NADP binding(GO:0050661);	Molecular_Function:NAD(P)+ transhydrogenase (AB-specific) activity(GO:0008750);
Unigene23258_All	1.25772e-08	-5.07276	Down	5	Biological_Process:gonad development(GO:0008406);	Biological_Process:cell migration(GO:0016477);	Biological_Process:growth(GO:0040007);	Biological_Process:nematode larval development(GO:0002119);	Biological_Process:embryo development ending in birth or egg hatching(GO:0009792);
CL1927.Contig1_All	1.06906e-29	1.24566	Up	4	Biological_Process:oxidation-reduction process(GO:0055114);	Biological_Process:tetrahydrobiopterin biosynthetic process(GO:0006729);	Molecular_Function:nucleotide binding(GO:0000166);	Molecular_Function:sepiapterin reductase activity(GO:0004757);
CL650.Contig2_All	8.27772e-14	3.81526	Up	2	Molecular_Function:binding(GO:0005488);	Molecular_Function:oxidoreductase activity(GO:0016491);
CL2730.Contig2_All	3.27692e-46	1.00619	Up	5	Cellular_Component:nucleus;(GO:0005634)	Molecular_Function:DNA binding;(GO:0003677)	Molecular_Function:ATP binding;(GO:0005524)	Molecular_Function:chromatin binding(GO:0003682);	Molecular_Function:helicase activity(GO:0004386);
Unigene4277_All	1.149e-62	-1.00142	Down	4	Biological_Process:single-organism cellular process(GO:0044763);	Biological_Process:single fertilization(GO:0007338);	Biological_Process:multicellular organismal process(GO:0032501);	Cellular_Component:mitochondrion(GO:0005739);
Unigene12262_All	8.28962e-173	1.19366	Up	4	Biological_Process:glycerol ether metabolic process(GO:0006662);	Biological_Process:cell redox homeostasis(GO:0045454);	Molecular_Function:protein disulfide oxidoreductase activity(GO:0015035);	Molecular_Function:electron carrier activity(GO:0009055);
Unigene8669_All	4.41064e-08	-2.55315	Down	2	Molecular_Function:ATP binding(GO:0005524);	Molecular_Function:nucleoside-triphosphatase activity(GO:0017111);
CL777.Contig1_All	8.90057e-22	5.3339	Up	4	Biological_Process:carbohydrate biosynthetic process(GO:0016051);	Cellular_Component:cytoplasm(GO:0005737);	Molecular_Function:carbohydrate binding(GO:0030246);	Molecular_Function:glutamine-fructose-6-phosphate transaminase (isomerizing) activity(GO:0004360);
CL2895.Contig1_All	1.78991e-37	1.73994	Up	3	Biological_Process:chloride transport(GO:0006821);	Cellular_Component:chloride channel complex(GO:0034707);	Molecular_Function:chloride channel activity(GO:0005254);
Unigene7947_All	6.18275e-05	1.73272	Up	3	Biological_Process:regulation of cell division(GO:0051302);	Biological_Process:regulation of cell cycle(GO:0051726);	Molecular_Function:cyclin-dependent protein serine/threonine kinase regulator activity(GO:0016538);
CL3080.Contig3_All	7.33243e-09	1.23724	Up	4	Biological_Process:oxidation-reduction process(GO:0055114);	Biological_Process:nucleotide metabolic process(GO:0009117);	Molecular_Function:metal ion binding(GO:0046872);	Molecular_Function:GMP reductase activity(GO:0003920);
CL981.Contig2_All	3.99462e-06	1.06603	Up	2	Biological_Process:transmembrane transport(GO:0055085);	Cellular_Component:integral component of membrane(GO:0016021);
Unigene1378_All	2.52685e-14	1.21065	Up	3	Biological_Process:protein ubiquitination(GO:0016567);	Cellular_Component:intracellular(GO:0005622);	Molecular_Function:ubiquitin-protein transferase activity(GO:0004842);
Unigene41_All	3.35805e-63	2.40492	Up	4	Biological_Process:protein phosphorylation(GO:0006468);	Molecular_Function:ATP binding(GO:0005524);	Molecular_Function:calmodulin-dependent protein kinase activity(GO:0004683);	Molecular_Function:protein kinase C activity(GO:0004697);
CL2542.Contig2_All	5.95776e-11	1.63917	Up	3	Biological_Process:intracellular protein transport(GO:0006886);	Biological_Process:vesicle-mediated transport(GO:0016192);	Molecular_Function:zinc ion binding(GO:0008270);
Unigene420_All	1.63741e-11	-3.5053	Down	1	Cellular_Component:ribonucleoprotein complex(GO:0030529);
CL777.Contig4_All	4.33979e-33	1.12072	Up	4	Biological_Process:carbohydrate biosynthetic process(GO:0016051);	Cellular_Component:cytoplasm(GO:0005737);	Molecular_Function:carbohydrate binding(GO:0030246);	Molecular_Function:glutamine-fructose-6-phosphate transaminase (isomerizing) activity(GO:0004360);
CL1062.Contig3_All	9.20511e-25	1.00401	Up	1	Molecular_Function:binding(GO:0005488);
Unigene8118_All	1.40057e-62	1.56361	Up	3	Biological_Process:oxidation-reduction process(GO:0055114);	Molecular_Function:nucleotide binding(GO:0000166);	Molecular_Function:oxidoreductase activity(GO:0016491);
Unigene6301_All	2.01794e-31	1.97975	Up	1	Cellular_Component:gap junction(GO:0005921);
Unigene4216_All	6.42021e-32	1.24495	Up	1	Molecular_Function:transferase activity(GO:0016740);
CL1632.Contig2_All	5.77078e-05	-1.54405	Down	2	Cellular_Component:membrane(GO:0016020);	Molecular_Function:transferase activity, transferring glycosyl groups(GO:0016757);
Unigene9545_All	6.54563e-10	-2.16108	Down	1	Cellular_Component:intracellular(GO:0005622);
CL681.Contig2_All	7.53197e-49	1.07855	Up	2	Biological_Process:transmembrane transport(GO:0055085);	Cellular_Component:integral component of membrane(GO:0016021);
CL3298.Contig2_All	1.30957e-287	1.5555	Up	5	Biological_Process:oxidation-reduction process(GO:0055114);	Cellular_Component:endoplasmic reticulum membrane(GO:0005789);	Molecular_Function:NADPH-hemoprotein reductase activity(GO:0003958);	Molecular_Function:(GO:0010181)FMN binding;	Molecular_Function:(GO:0005506)iron ion binding;
Unigene1168_All	1.1386e-45	1.17141	Up	1	Cellular_Component:membrane(GO:0016020);
CL1510.Contig1_All	2.74999e-26	1.59632	Up	1	Molecular_Function:metal ion binding(GO:0046872);
CL2267.Contig2_All	6.986e-27	1.17613	Up	2	Biological_Process:mRNA splicing, via spliceosome(GO:0000398);	Cellular_Component:nucleus(GO:0005634);
Unigene3341_All	6.12917e-37	1.34601	Up	4	Biological_Process:protein glycosylation(GO:0006486);	Cellular_Component:Golgi apparatus(GO:0005794);	Cellular_Component:integral component of membrane(GO:0016021);	Molecular_Function:transferase activity, transferring glycosyl groups(GO:0016757);
Unigene830_All	4.57232e-150	1.74529	Up	3	Biological_Process:L-serine biosynthetic process(GO:0006564);	Molecular_Function:O-phospho-L-serine:2-oxoglutarate aminotransferase activity(GO:0004648);	Molecular_Function:pyridoxal phosphate binding(GO:0030170);
CL1007.Contig1_All	2.54641e-25	2.55996	Up	4	Biological_Process:ATP catabolic process(GO:0006200);	Cellular_Component:integral component of membrane(GO:0016021);	Molecular_Function:ATP binding(GO:0005524);	Molecular_Function:ATPase activity(GO:0016887);
Unigene11449_All	7.56086e-12	1.02323	Up	2	Molecular_Function:nucleotide binding(GO:0000166);	Molecular_Function:helicase activity(GO:0004386);
Unigene20561_All	2.83465e-11	-2.42735	Down	8	Biological_Process:GTP catabolic process(GO:0006184);	Biological_Process:protein polymerization(GO:0051258);	Biological_Process:microtubule-based process(GO:0007017);	Cellular_Component:microtubule(GO:0005874);	Cellular_Component:cytoplasm(GO:0005737);	Molecular_Function:structural constituent of cytoskeleton(GO:0005200);	Molecular_Function:GTPase activity(GO:0003924);	Molecular_Function:GTP binding(GO:0005525);
CL1154.Contig2_All	4.10921e-10	7.67243	Up	3	Biological_Process:RNA methylation(GO:0001510);	Cellular_Component:nucleus(GO:0005634);	Molecular_Function:mRNA (2'-O-methyladenosine-N6-)-methyltransferase activity(GO:0016422);
CL1361.Contig2_All	3.84409e-06	-1.01347	Down	5	Biological_Process:ATP metabolic process(GO:0046034);	Biological_Process:phosphorylation(GO:0016310);	Cellular_Component:cytoplasm(GO:0005737);	Molecular_Function:ATP binding(GO:0005524);	Molecular_Function:adenylate kinase activity(GO:0004017);
CL145.Contig2_All	0.000262251	7.76155	Up	3	Biological_Process:regulation of transcription from RNA polymerase II promoter(GO:0006357);	Cellular_Component:mediator complex(GO:0016592);	Molecular_Function:RNA polymerase II transcription cofactor activity(GO:0001104);
CL1617.Contig2_All	1.10861e-10	1.4131	Up	1	Cellular_Component:membrane;(GO:0016020)
CL1759.Contig2_All	3.63052e-17	1.01174	Up	3	Biological_Process:positive regulation of Rab GTPase activity(GO:0032851);	Cellular_Component:intracellular(GO:0005622);	Molecular_Function:Rab GTPase activator activity(GO:0005097);
CL3299.Contig2_All	1.05222e-51	2.37851	Up	4	Biological_Process:intracellular protein transport(GO:0006886);	Biological_Process:vesicle-mediated transport(GO:0016192);	Cellular_Component:clathrin adaptor complex(GO:0030131);	Molecular_Function:protein transporter activity(GO:0008565);
Unigene11372_All	1.21688e-17	1.25926	Up	4	Biological_Process:small GTPase mediated signal transduction(GO:0007264);	Cellular_Component:membrane(GO:0016020);	Cellular_Component:intracellular(GO:0005622);	Molecular_Function:GTP binding(GO:0005525);
Unigene4067_All	4.44949e-11	2.31582	Up	3	Biological_Process:regulation of transcription, DNA-templated(GO:0006355);	Molecular_Function:sequence-specific DNA binding(GO:0043565);	Molecular_Function:sequence-specific DNA binding transcription factor activity(GO:0003700);
CL1431.Contig3_All	2.18565e-43	1.28077	Up	1	Biological_Process:cellular process(GO:0009987);
CL3298.Contig1_All	0	1.85095	Up	5	Biological_Process:oxidation-reduction process(GO:0055114);	Cellular_Component:endoplasmic reticulum membrane(GO:0005789);	Molecular_Function:NADPH-hemoprotein reductase activity(GO:0003958);	Molecular_Function:FMN binding(GO:0010181);	Molecular_Function:iron ion binding(GO:0005506);
CL181.Contig3_All	8.30393e-12	1.60145	Up	4	Biological_Process:transport(GO:0006810);	Cellular_Component:membrane(GO:0016020);	Cellular_Component:synaptic vesicle(GO:0008021);	Molecular_Function:transporter activity(GO:0005215);
Unigene18336_All	3.8778e-05	2.33442	Up	10	Biological_Process:endosomal transport(GO:0016197);	Biological_Process:sensory organ precursor cell division(GO:0045035);	Biological_Process:compound eye development(GO:0048749);	Biological_Process:regulation of endocytosis(GO:0030100);	Biological_Process:intracellular protein transport(GO:0006886);	Biological_Process:imaginal disc-derived wing vein morphogenesis(GO:0008586);	Biological_Process:negative regulation of Notch signaling pathway(GO:0045746);	Cellular_Component:apical plasma membrane(GO:0016324);	Cellular_Component:cytoplasm(GO:0005737);	Molecular_Function:phospholipid binding(GO:0005543);
CL2857.Contig2_All	1.2561e-07	1.11237	Up	6	Biological_Process:glycogen biosynthetic process(GO:0005978);	Biological_Process:protein phosphorylation(GO:0006468);	Cellular_Component:phosphorylase kinase complex(GO:0005964);	Molecular_Function:ATP binding(GO:0005524);	Molecular_Function:phosphorylase kinase activity(GO:0004689);	Molecular_Function:calmodulin binding(GO:0005516);
Unigene1700_All	1.22496e-05	1.33212	Up	3	Biological_Process:ATP catabolic process(GO:0006200);	Molecular_Function:ATP binding(GO:0005524);	Molecular_Function:ATPase activity(GO:0016887);
Unigene21893_All	0.000660786	-2.07455	Down	2	Cellular_Component:intracellular part(GO:0044424);	Molecular_Function:peptidase activity(GO:0008233);
CL1860.Contig1_All	1.28362e-12	1.41572	Up	1	Molecular_Function:ion binding(GO:0043167);
CL909.Contig2_All	8.89411e-06	1.10535	Up	2	Molecular_Function:nucleotide binding(GO:0000166);	Molecular_Function:nucleic acid binding(GO:0003676);
Unigene2498_All	7.41219e-09	1.04182	Up	19	Biological_Process:chaeta morphogenesis(GO:0008407);	Biological_Process:negative regulation of sequence-specific DNA binding transcription factor activity(GO:0043433);	Biological_Process:dorsal closure(GO:0007391);	Biological_Process:torso signaling pathway(GO:0008293);	Biological_Process:head involution(GO:0008258);	Biological_Process:muscle cell fate determination(GO:0007521);	Biological_Process:germ-band shortening(GO:0007390);	Biological_Process:dendrite guidance(GO:0070983);	Biological_Process:terminal region determination(GO:0007362);	Biological_Process:notum cell fate specification(GO:0035310);	Biological_Process:motor neuron axon guidance(GO:0008045);	Biological_Process:heart development(GO:0007507);	Biological_Process:lymph gland development(GO:0048542);	Biological_Process:amnioserosa maintenance(GO:0046665);	Biological_Process:positive regulation of transcription from RNA polymerase II promoter(GO:0045944);	Cellular_Component:nucleus(GO:0005634);	Molecular_Function:RNA polymerase II distal enhancer sequence-specific DNA binding transcription factor activity(GO:0003705);	Molecular_Function:RNA polymerase II activating transcription factor binding(GO:0001102);	Molecular_Function:RNA polymerase II distal enhancer sequence-specific DNA binding(GO:0000980);
Unigene5398_All	0.000432383	1.21681	Up	1	Molecular_Function:protein kinase activity(GO:0004672);
CL2443.Contig1_All	2.88195e-54	1.38093	Up	2	Molecular_Function:ATP binding(GO:0005524);	Molecular_Function:nucleoside-triphosphatase activity(GO:0017111);
CL2504.Contig6_All	1.29284e-43	2.7855	Up	5	Biological_Process:calcium ion transmembrane transport(GO:0070588);	Cellular_Component:integral component of membrane(GO:0016021);	Molecular_Function:metal ion binding(GO:0046872);	Molecular_Function:ATP binding(GO:0005524);	Molecular_Function:calcium-transporting ATPase activity(GO:0005388);
Unigene38_All	0.000474054	1.12863	Up	2	Biological_Process:G-protein coupled receptor signaling pathway(GO:0007186);	Biological_Process:response to pheromone(GO:0019236);
CL333.Contig1_All	3.20642e-11	1.07505	Up	5	Biological_Process:lipid catabolic process(GO:0016042);	Biological_Process:phospholipid metabolic process(GO:0006644);	Cellular_Component:extracellular region(GO:0005576);	Molecular_Function:calcium ion binding(GO:0005509);	Molecular_Function:phospholipase A2 activity(GO:0004623);
CL2166.Contig1_All	7.59774e-08	2.92742	Up	3	Biological_Process:intracellular protein transport(GO:0006886);	Biological_Process:vesicle-mediated transport(GO:0016192);	Molecular_Function:zinc ion binding(GO:0008270);
CL761.Contig2_All	6.55131e-11	1.41392	Up	3	Biological_Process:protein ubiquitination(GO:0016567);	Cellular_Component:intracellular(GO:0005622);	Molecular_Function:ubiquitin-protein transferase activity(GO:0004842);
CL1057.Contig2_All	2.10186e-22	1.11888	Up	2	Biological_Process:protein transport(GO:0015031);	Cellular_Component:integral component of membrane(GO:0016021);
Unigene6432_All	6.65793e-07	1.10131	Up	2	Molecular_Function:protein kinase activity(GO:0004672);	Molecular_Function:binding(GO:0005488);
CL1656.Contig4_All	5.2639e-26	1.10119	Up	1	Molecular_Function:metal ion binding(GO:0046872);
Unigene22537_All	1.10422e-05	-3.2441	Down	1	Cellular_Component:intracellular(GO:0005622);
CL2682.Contig2_All	2.46162e-16	8.53138	Up	4	Biological_Process:transmembrane transport(GO:0055085);	Biological_Process:cation transport(GO:0006812);	Cellular_Component:membrane(GO:0016020);	Molecular_Function:cation transmembrane transporter activity(GO:0008324);
CL478.Contig2_All	5.42436e-35	1.43504	Up	5	Biological_Process:transmembrane transport(GO:0055085);	Biological_Process:ATP catabolic process(GO:0006200);	Cellular_Component:integral component of membrane(GO:0016021);	Molecular_Function:ATP binding(GO:0005524);	Molecular_Function:ATPase activity, coupled to transmembrane movement of substances(GO:0042626);
CL2078.Contig3_All	5.77574e-48	1.34018	Up	1	Molecular_Function:metal ion binding(GO:0046872);
CL554.Contig3_All	1.38226e-06	1.43063	Up	6	Biological_Process:protein kinase C-activating G-protein coupled receptor signaling pathway(GO:0007205);	Biological_Process:intracellular signal transduction(GO:0035556);	Molecular_Function:diacylglycerol kinase activity(GO:0004143);	Molecular_Function:metal ion binding(GO:0046872);	Molecular_Function:nucleotide binding(GO:0000166);	Molecular_Function:nucleic acid binding(GO:0003676);
Unigene12657_All	1.69714e-08	1.22146	Up	1	Biological_Process:intracellular protein transport(GO:0006886);
Unigene5457_All	0.000271621	2.16993	Up	3	Cellular_Component:nucleus(GO:0005634);	Cellular_Component:cytoplasm(GO:0005737);	Molecular_Function:GTP binding(GO:0005525);
Unigene2860_All	2.20816e-13	2.19989	Up	4	Biological_Process:regulation of ARF GTPase activity(GO:0032312);	Molecular_Function:ARF GTPase activator activity(GO:0008060);	Molecular_Function:zinc ion binding(GO:0008270);	Molecular_Function:phospholipid binding(GO:0005543);
CL2032.Contig2_All	2.02696e-08	1.25468	Up	3	Cellular_Component:membrane(GO:0016020);	Molecular_Function:calcium ion binding(GO:0005509);	Molecular_Function:mannosyl-oligosaccharide 1,2-alpha-mannosidase activity(GO:0004571);
Unigene13268_All	4.77981e-05	3.56009	Up	5	Biological_Process:positive regulation of GTPase activity(GO:0043547);	Biological_Process:regulation of small GTPase mediated signal transduction(GO:0051056);	Cellular_Component:intracellular(GO:0005622);	Molecular_Function:GTPase activator activity(GO:0005096);	Molecular_Function:phospholipid binding(GO:0005543);
Unigene14195_All	4.91064e-09	4.26823	Up	1	Biological_Process:cellular protein modification process(GO:0006464);
Unigene4133_All	3.17936e-33	-1.42239	Down	2	Biological_Process:metabolic process(GO:0008152);	Molecular_Function:acetate-CoA ligase activity(GO:0003987);
Unigene2521_All	1.33149e-46	1.38257	Up	7	Biological_Process:glutamate biosynthetic process(GO:0006537);	Biological_Process:oxidation-reduction process(GO:0055114);	Molecular_Function:glutamate synthase (NADH) activity(GO:0016040);	Molecular_Function:FMN binding(GO:0010181);	Molecular_Function:iron ion binding(GO:0005506);	Molecular_Function:flavin adenine dinucleotide binding(GO:0050660);	Molecular_Function:iron-sulfur cluster binding(GO:0051536);
Unigene2004_All	1.05715e-44	1.2596	Up	3	Biological_Process:biosynthetic process(GO:0009058);	Molecular_Function:catalytic activity(GO:0003824);	Molecular_Function:pyridoxal phosphate binding(GO:0030170);
Unigene5128_All	5.73826e-05	1.30334	Up	4	Biological_Process:protein glycosylation(GO:0006486);	Cellular_Component:Golgi apparatus(GO:0005794);	Cellular_Component:integral component of membrane(GO:0016021);	Molecular_Function:transferase activity, transferring glycosyl groups(GO:0016757);
CL1529.Contig2_All	2.82301e-05	1.48802	Up	1	Molecular_Function:transferase activity(GO:0016740);
Unigene10639_All	2.6595e-33	1.07036	Up	2	Biological_Process:biosynthetic process(GO:0009058);	Molecular_Function:nucleotidyltransferase activity(GO:0016779);
Unigene20371_All	0.00021118	-2.67211	Down	2	Biological_Process:transport(GO:0006810);	Cellular_Component:membrane(GO:0016020);
Unigene1794_All	1.79786e-10	2.00249	Up	1	Molecular_Function:hydrolase activity(GO:0016787);
CL2106.Contig1_All	1.03889e-23	1.99044	Up	3	Biological_Process:small GTPase mediated signal transduction(GO:0007264);	Cellular_Component:intracellular(GO:0005622);	Molecular_Function:GTP binding(GO:0005525);
CL3075.Contig2_All	5.78894e-10	1.24614	Up	1	Molecular_Function:hydrolase activity(GO:0016787);
CL351.Contig2_All	5.22093e-146	1.32118	Up	3	Biological_Process:purine nucleotide biosynthetic process(GO:0006164);	Molecular_Function:phosphoribosylaminoimidazolecarboxamide formyltransferase activity(GO:0004643);	Molecular_Function:IMP cyclohydrolase activity(GO:0003937);
Unigene20657_All	1.99064e-11	-4.56333	Down	1	Cellular_Component:chromosome(GO:0005694);
Unigene6174_All	3.4503e-140	1.39445	Up	1	Molecular_Function:heme binding(GO:0020037);
CL1237.Contig2_All	7.65148e-15	8.47573	Up	3	Biological_Process:oxidation-reduction process(GO:0055114);	Molecular_Function:nucleotide binding(GO:0000166);	Molecular_Function:oxidoreductase activity(GO:0016491);
Unigene10747_All	6.34562e-05	2.30581	Up	5	Biological_Process:GTP catabolic process(GO:0006184);	Biological_Process:small GTPase mediated signal transduction(GO:0007264);	Cellular_Component:membrane(GO:0016020);	Molecular_Function:GTP binding(GO:0005525);	Molecular_Function:GTPase activity(GO:0003924);
Unigene6475_All	2.18617e-09	2.04231	Up	1	Biological_Process:phosphatidylinositol phosphorylation(GO:0046854);
CL2304.Contig2_All	7.08407e-15	1.67057	Up	1	Molecular_Function:protein kinase activity(GO:0004672);
Unigene6272_All	4.7245e-106	1.22626	Up	2	Biological_Process:negative regulation of apoptotic process(GO:0043066);	Cellular_Component:integral component of membrane(GO:0016021);
CL1327.Contig2_All	3.68952e-05	8.8392	Up	7	Biological_Process:chromosome condensation(GO:0030261);	Biological_Process:DNA repair(GO:0006281);	Biological_Process:sister chromatid cohesion(GO:0007062);	Biological_Process:DNA recombination(GO:0006310);	Cellular_Component:nucleus(GO:0005634);	Cellular_Component:chromosome(GO:0005694);	Molecular_Function:ATP binding(GO:0005524);
Unigene979_All	1.8104e-09	1.18866	Up	3	Biological_Process:ATP catabolic process(GO:0006200);	Molecular_Function:ATP binding(GO:0005524);	Molecular_Function:ATPase activity(GO:0016887);
Unigene2528_All	1.79717e-37	1.15465	Up	2	Molecular_Function:transferase activity(GO:0016740);	Molecular_Function:binding(GO:0005488);
CL480.Contig2_All	1.05115e-23	-1.48372	Down	3	Biological_Process:ubiquitin-dependent protein catabolic process(GO:0006511);	Molecular_Function:cysteine-type peptidase activity(GO:0008234);	Molecular_Function:ubiquitin thiolesterase activity(GO:0004221);
CL1084.Contig1_All	1.43522e-05	2.03216	Up	2	Biological_Process:ion transport(GO:0006811);	Cellular_Component:membrane(GO:0016020);
Unigene332_All	1.09183e-13	2.40742	Up	5	Biological_Process:transcription, DNA-templated(GO:0006351);	Cellular_Component:nucleus(GO:0005634);	Molecular_Function:DNA-directed RNA polymerase activity(GO:0003899);	Molecular_Function:DNA binding(GO:0003677);	Molecular_Function:zinc ion binding(GO:0008270);
Unigene13546_All	0.00057513	4	Up	2	Biological_Process:cell adhesion(GO:0007155);	Cellular_Component:membrane(GO:0016020);
Unigene5950_All	2.9846e-13	1.5473	Up	4	Biological_Process:small GTPase mediated signal transduction(GO:0007264);	Biological_Process:protein transport(GO:0015031);	Molecular_Function:sphingomyelin phosphodiesterase activity(GO:0004767);	Molecular_Function:GTP binding(GO:0005525);
Unigene5193_All	0.000798467	1.1375	Up	2	Cellular_Component:intracellular(GO:0005622);	Molecular_Function:zinc ion binding(GO:0008270);
CL2633.Contig1_All	3.24671e-08	1.16939	Up	2	Molecular_Function:nucleotide binding(GO:0000166);	Molecular_Function:nucleic acid binding(GO:0003676);
Unigene19009_All	3.83448e-06	3.37223	Up	7	Biological_Process:glutamate biosynthetic process(GO:0006537);	Biological_Process:oxidation-reduction process(GO:0055114);	Molecular_Function:glutamate synthase (NADH) activity(GO:0016040);	Molecular_Function:FMN binding(GO:0010181);	Molecular_Function:(GO:0005506)iron ion binding;	Molecular_Function:(GO:0050660)flavin adenine dinucleotide binding;	Molecular_Function:(GO:0051536)iron-sulfur cluster binding;
Unigene3688_All	1.44597e-06	-1.23211	Down	3	Biological_Process:regulation of transcription from RNA polymerase II promoter(GO:0006357);	Cellular_Component:mediator complex(GO:0016592);	Molecular_Function:RNA polymerase II transcription cofactor activity(GO:0001104);
CL1062.Contig1_All	1.17915e-32	1.33675	Up	1	Molecular_Function:binding(GO:0005488);
CL690.Contig4_All	0	-1.174	Down	3	Cellular_Component:cytoskeleton(GO:0005856);	Cellular_Component:cytoplasm(GO:0005737);	Molecular_Function:ATP binding(GO:0005524);
Unigene6425_All	4.99736e-20	1.28927	Up	3	Biological_Process:transport(GO:0006810);	Cellular_Component:membrane(GO:0016020);	Molecular_Function:transmembrane transporter activity(GO:0022857);
CL669.Contig1_All	3.84431e-28	1.22669	Up	4	Biological_Process:transmembrane transport(GO:0055085);	Biological_Process:cation transport(GO:0006812);	Cellular_Component:integral component of membrane(GO:0016021);	Molecular_Function:cation transmembrane transporter activity(GO:0008324);
CL1299.Contig2_All	0	1.07351	Up	1	Cellular_Component:membrane(GO:0016020);
Unigene20654_All	5.99001e-05	-2.43142	Down	2	Cellular_Component:intracellular part(GO:0044424);	Molecular_Function:hydrolase activity(GO:0016787);
CL638.Contig3_All	6.60289e-30	-2.29611	Down	2	Biological_Process:biosynthetic process(GO:0009058);	Molecular_Function:catalytic activity(GO:0003824);
Unigene13171_All	5.32066e-08	3.33985	Up	2	Molecular_Function:transferase activity(GO:0016740);	Molecular_Function:binding(GO:0005488);
CL1459.Contig6_All	2.65688e-11	2.01822	Up	2	Biological_Process:transmembrane transport(GO:0055085);	Cellular_Component:integral component of membrane(GO:0016021);
Unigene3666_All	4.43575e-17	1.19155	Up	1	Cellular_Component:membrane(GO:0016020);
CL1737.Contig1_All	0.000957874	6.62936	Up	3	Biological_Process:positive regulation of Rab GTPase activity(GO:0032851);	Cellular_Component:intracellular(GO:0005622);	Molecular_Function:Rab GTPase activator activity(GO:0005097);
CL859.Contig2_All	1.32801e-08	1.94429	Up	1	Cellular_Component:nucleus(GO:0005634);
CL829.Contig4_All	2.65277e-05	-7.27612	Down	1	Cellular_Component:membrane(GO:0016020);
CL1467.Contig2_All	0	2.87184	Up	1	Molecular_Function:catalytic activity(GO:0003824);
Unigene2565_All	6.04651e-19	-1.43958	Down	1	Molecular_Function:binding(GO:0005488);
Unigene10195_All	5.22761e-26	1.21876	Up	1	Molecular_Function:hydrolase activity(GO:0016787);
Unigene2666_All	1.15317e-28	1.22067	Up	4	Biological_Process:signal transduction(GO:0007165);	Cellular_Component:intracellular(GO:0005622);	Molecular_Function:nucleotide binding(GO:0000166);	Molecular_Function:ion binding(GO:0043167);
Unigene9027_All	1.09176e-12	1.25627	Up	1	Molecular_Function:zinc ion binding(GO:0008270);
Unigene3416_All	5.78612e-05	1.23864	Up	1	Biological_Process:protein homooligomerization(GO:0051260);
CL761.Contig1_All	2.37144e-08	1.2045	Up	3	Biological_Process:protein ubiquitination(GO:0016567);	Cellular_Component:intracellular(GO:0005622);	Molecular_Function:ubiquitin-protein transferase activity(GO:0004842);
Unigene1795_All	1.32717e-16	1.09102	Up	1	Molecular_Function:binding(GO:0005488);
CL1066.Contig1_All	3.71265e-16	1.12697	Up	3	Biological_Process:transport(GO:0006810);	Cellular_Component:membrane(GO:0016020);	Molecular_Function:transmembrane transporter activity(GO:0022857);
Unigene9755_All	1.5694e-11	1.31285	Up	3	Biological_Process:regulation of transcription from RNA polymerase II promoter(GO:0006357);	Cellular_Component:mediator complex(GO:0016592);	Molecular_Function:RNA polymerase II transcription cofactor activity(GO:0001104);
Unigene15003_All	0.000957096	8.31288	Up	7	Biological_Process:glutamate biosynthetic process(GO:0006537);	Biological_Process:oxidation-reduction process(GO:0055114);	Molecular_Function:glutamate synthase (NADH) activity(GO:0016040);	Molecular_Function:FMN binding(GO:0010181);	Molecular_Function:iron ion binding(GO:0005506);	Molecular_Function:flavin adenine dinucleotide binding(GO:0050660);	Molecular_Function:iron-sulfur cluster binding(GO:0051536);
Unigene3840_All	1.07233e-06	1.37895	Up	1	Molecular_Function:transporter activity(GO:0005215);
Unigene956_All	7.19356e-12	1.11586	Up	4	Biological_Process:ubiquitin-dependent protein catabolic process(GO:0006511);	Cellular_Component:intracellular(GO:0005622);	Molecular_Function:ubiquitin thiolesterase activity(GO:0004221);	Molecular_Function:omega peptidase activity(GO:0008242);
Unigene67_All	0.000114195	1.04399	Up	3	Biological_Process:tRNA aminoacylation for protein translation(GO:0006418);	Molecular_Function:nucleotide binding(GO:0000166);	Molecular_Function:aminoacyl-tRNA ligase activity(GO:0004812);
CL2740.Contig2_All	5.38817e-11	8.70044	Up	1	Molecular_Function:transferase activity, transferring phosphorus-containing groups(GO:0016772);
Unigene6480_All	9.67942e-14	1.30194	Up	3	Biological_Process:transport(GO:0006810);	Cellular_Component:membrane(GO:0016020);	Molecular_Function:transporter activity(GO:0005215);
Unigene9193_All	5.61975e-17	-3.9542	Down	1	Cellular_Component:ribonucleoprotein complex(GO:0030529);
Unigene21538_All	0.000390702	-2.39506	Down	4	Biological_Process:protein catabolic process(GO:0030163);	Cellular_Component:cytoplasm(GO:0005737);	Molecular_Function:ATP binding(GO:0005524);	Molecular_Function:(GO:0017111)nucleoside-triphosphatase activity;
Unigene5988_All	7.69189e-21	1.2068	Up	3	Biological_Process:small GTPase mediated signal transduction(GO:0007264);	Cellular_Component:intracellular(GO:0005622);	Molecular_Function:GTP binding(GO:0005525);
Unigene4609_All	1.01018e-60	1.54291	Up	2	Molecular_Function:nucleotide binding(GO:0000166);	Molecular_Function:ATPase activity(GO:0016887);
Unigene5011_All	4.16333e-111	1.33933	Up	3	Cellular_Component:myosin complex(GO:0016459);	Molecular_Function:ATP binding(GO:0005524);	Molecular_Function:motor activity(GO:0003774);
CL1249.Contig1_All	0.000600068	2.62449	Up	2	Biological_Process:transport(GO:0006810);	Cellular_Component:intracellular(GO:0005622);
Unigene7782_All	6.97531e-30	1.08717	Up	3	Biological_Process:protein ubiquitination(GO:0016567);	Cellular_Component:intracellular(GO:0005622);	Molecular_Function:ubiquitin-protein transferase activity(GO:0004842);
CL1531.Contig2_All	2.91269e-22	1.15269	Up	5	Biological_Process:fructose 2,6-bisphosphate metabolic process(GO:0006003);	Biological_Process:fructose metabolic process(GO:0006000);	Molecular_Function:fructose-2,6-bisphosphate 2-phosphatase activity(GO:0004331);	Molecular_Function:ATP binding(GO:0005524);	Molecular_Function:6-phosphofructo-2-kinase activity(GO:0003873);
Unigene5614_All	4.51866e-20	1.0642	Up	5	Biological_Process:fatty acid beta-oxidation(GO:0006635);	Cellular_Component:peroxisome(GO:0005777);	Molecular_Function:acyl-CoA oxidase activity(GO:0003997);	Molecular_Function:flavin adenine dinucleotide binding(GO:0050660);	Molecular_Function:acyl-CoA dehydrogenase activity(GO:0003995);
Unigene1_All	1.13041e-74	2.29995	Up	3	Biological_Process:protein phosphorylation(GO:0006468);	Molecular_Function:ATP binding(GO:0005524);	Molecular_Function:calmodulin-dependent protein kinase activity(GO:0004683);
CL1191.Contig3_All	6.05849e-06	1.0158	Up	2	Biological_Process:phagocytosis(GO:0006909);	Cellular_Component:cytoskeleton(GO:0005856);
Unigene5676_All	3.34495e-18	-3.38982	Down	1	Cellular_Component:intracellular(GO:0005622);
CL1108.Contig2_All	2.8963e-54	1.77536	Up	1	Molecular_Function:nucleoside-triphosphatase activity(GO:0017111);
Unigene289_All	1.51138e-10	1.91693	Up	4	Biological_Process:signal transduction(GO:0007165);	Biological_Process:GTP catabolic process(GO:0006184);	Molecular_Function:nucleotide binding(GO:0000166);	Molecular_Function:ion binding(GO:0043167);
CL760.Contig4_All	1.74686e-160	1.09381	Up	10	Biological_Process:wing disc dorsal/ventral pattern formation(GO:0048190);	Biological_Process:regulation of multivesicular body size involved in endosome transport(GO:0010797);	Biological_Process:basolateral protein localization(GO:0061467);	Biological_Process:maintenance of cell polarity(GO:0030011);	Cellular_Component:cell cortex(GO:0005938);	Cellular_Component:endomembrane system(GO:0012505);	Molecular_Function:calcium-dependent phospholipid binding(GO:0005544);	Molecular_Function:actin binding(GO:0003779);	Molecular_Function:calcium ion binding(GO:0005509);	Molecular_Function:spectrin binding(GO:0030507);
CL3547.Contig1_All	1.16682e-30	1.92649	Up	5	Biological_Process:regulation of transcription, DNA-templated(GO:0006355);	Biological_Process:DNA replication(GO:0006260);	Cellular_Component:nucleus(GO:0005634);	Molecular_Function:DNA binding(GO:0003677);	Molecular_Function:sequence-specific DNA binding transcription factor activity(GO:0003700);
Unigene5581_All	1.27687e-81	2.0494	Up	5	Biological_Process:carbohydrate transport(GO:0008643);	Biological_Process:transmembrane transport(GO:0055085);	Biological_Process:nucleotide-sugar transport(GO:0015780);	Cellular_Component:integral component of membrane(GO:0016021);	Molecular_Function:nucleotide-sugar transmembrane transporter activity(GO:0005338);
Unigene11240_All	5.60435e-45	1.53932	Up	3	Biological_Process:transport(GO:0006810);	Cellular_Component:membrane(GO:0016020);	Molecular_Function:transmembrane transporter activity(GO:0022857);
Unigene18595_All	8.30117e-05	2.78394	Up	7	Biological_Process:biosynthetic process(GO:0009058);	Biological_Process:oxidation-reduction process(GO:0055114);	Molecular_Function:nucleotide binding(GO:0000166);	Molecular_Function:zinc ion binding(GO:0008270);	Molecular_Function:transferase activity, transferring acyl groups other than amino-acyl groups(GO:0016747);	Molecular_Function:oxidoreductase activity(GO:0016491);	Molecular_Function:hydrolase activity, acting on ester bonds(GO:0016788);
CL193.Contig2_All	3.02216e-06	1.15394	Up	1	Molecular_Function:oxidoreductase activity(GO:0016491);
CL931.Contig1_All	2.24029e-126	1.85129	Up	1	Molecular_Function:transferase activity(GO:0016740);
Unigene3338_All	4.38718e-08	-1.27223	Down	3	Biological_Process:chitin metabolic process(GO:0006030);	Cellular_Component:extracellular region(GO:0005576);	Molecular_Function:chitin binding(GO:0008061);
CL139.Contig2_All	4.65783e-37	1.62507	Up	14	Biological_Process:germarium-derived egg chamber formation(GO:0007293);	Biological_Process:(GO:0060078)regulation of postsynaptic membrane potential;	Biological_Process:(GO:0007264)small GTPase mediated signal transduction;	Biological_Process:(GO:0045451)pole plasm oskar mRNA localization;	Biological_Process:(GO:0045467)R7 cell development;	Biological_Process:(GO:0015031)protein transport;	Biological_Process:(GO:0007411)axon guidance;	Biological_Process:(GO:0008103)oocyte microtubule cytoskeleton polarization;	Biological_Process:(GO:0006887)exocytosis;	Cellular_Component:(GO:0016023)cytoplasmic membrane-bounded vesicle;	Cellular_Component:(GO:0005794)Golgi apparatus;	Molecular_Function:(GO:0003924)GTPase activity;	Molecular_Function:(GO:0005515)protein binding;	Molecular_Function:(GO:0005525)GTP binding;
Unigene19011_All	8.06145e-10	9.5157	Up	3	Biological_Process:protein phosphorylation(GO:0006468);	Molecular_Function:protein serine/threonine kinase activity(GO:0004674);	Molecular_Function:ATP binding(GO:0005524);
Unigene12968_All	9.44197e-05	1.00115	Up	1	Cellular_Component:membrane(GO:0016020);
Unigene16492_All	1.70407e-06	2.85415	Up	5	Biological_Process:protein phosphorylation(GO:0006468);	Biological_Process:intracellular signal transduction(GO:0035556);	Molecular_Function:protein tyrosine kinase activity(GO:0004713);	Molecular_Function:ATP binding(GO:0005524);	Molecular_Function:phospholipid binding(GO:0005543);
CL1319.Contig1_All	6.09636e-16	1.42757	Up	2	Biological_Process:proteolysis(GO:0006508);	Molecular_Function:serine-type carboxypeptidase activity(GO:0004185);
Unigene1800_All	5.05156e-87	1.00275	Up	7	Biological_Process:proteolysis(GO:0006508);	Biological_Process:protein catabolic process(GO:0030163);	Cellular_Component:proteasome complex(GO:0000502);	Cellular_Component:cytoplasm(GO:0005737);	Molecular_Function:ATP binding(GO:0005524);	Molecular_Function:peptidase activity(GO:0008233);	Molecular_Function:nucleoside-triphosphatase activity(GO:0017111);
CL1539.Contig3_All	9.76932e-06	8.48382	Up	1	Biological_Process:regulation of TOR signaling(GO:0032006);
Unigene5325_All	0.000523234	1.49289	Up	2	Biological_Process:oxidation-reduction process(GO:0055114);	Molecular_Function:oxidoreductase activity(GO:0016491);
Unigene13227_All	5.06893e-05	4.36678	Up	6	Biological_Process:ATP catabolic process(GO:0006200);	Biological_Process:cation transport(GO:0006812);	Cellular_Component:integral component of membrane(GO:0016021);	Molecular_Function:metal ion binding(GO:0046872);	Molecular_Function:ATP binding(GO:0005524);	Molecular_Function:cation-transporting ATPase activity(GO:0019829);
Unigene8730_All	1.6677e-31	1.20335	Up	1	Molecular_Function:transferase activity(GO:0016740);
Unigene8349_All	9.39554e-15	1.15865	Up	2	Molecular_Function:zinc ion binding(GO:0008270);	Molecular_Function:nucleic acid binding(GO:0003676);
Unigene1793_All	1.38427e-27	1.04224	Up	6	Biological_Process:valyl-tRNA aminoacylation(GO:0006438);	Biological_Process:regulation of translational fidelity(GO:0006450);	Cellular_Component:cytoplasm(GO:0005737);	Molecular_Function:ATP binding(GO:0005524);	Molecular_Function:aminoacyl-tRNA editing activity(GO:0002161);	Molecular_Function:valine-tRNA ligase activity(GO:0004832);
Unigene7920_All	5.99549e-21	1.35685	Up	3	Biological_Process:fatty acid metabolic process(GO:0006631);	Biological_Process:oxidation-reduction process(GO:0055114);	Molecular_Function:oxidoreductase activity, acting on the CH-CH group of donors(GO:0016627);
Unigene10643_All	0.000166052	2.27417	Up	5	Biological_Process:RNA processing(GO:0006396);	Biological_Process:regulation of transcription, DNA-templated(GO:0006355);	Biological_Process:regulation of cyclin-dependent protein serine/threonine kinase activity(GO:0000079);	Cellular_Component:nucleus(GO:0005634);	Molecular_Function:protein kinase binding(GO:0019901);
Unigene12622_All	1.85414e-39	-1.43944	Down	7	Biological_Process:calcium ion transmembrane transport(GO:0070588);	Biological_Process:cellular calcium ion homeostasis(GO:0006874);	Cellular_Component:integral component of membrane(GO:0016021);	Cellular_Component:plasma membrane(GO:0005886);	Molecular_Function:metal ion binding(GO:0046872);	Molecular_Function:ATP binding(GO:0005524);	Molecular_Function:calcium-transporting ATPase activity(GO:0005388);
Unigene12613_All	0.000136315	8.8009	Up	1	Molecular_Function:phospholipid binding(GO:0005543);
Unigene4874_All	1.03652e-13	-1.41704	Down	4	Biological_Process:protein folding(GO:0006457);	Biological_Process:response to stress(GO:0006950);	Cellular_Component:cytoplasm(GO:0005737);	Molecular_Function:ATP binding(GO:0005524);
Unigene447_All	8.67464e-49	1.05113	Up	10	Biological_Process:purine nucleobase biosynthetic process(GO:0009113);	Biological_Process:'de novo' IMP biosynthetic process(GO:0006189);	Biological_Process:methylation(GO:0032259);	Cellular_Component:cytoplasm(GO:0005737);	Molecular_Function:ATP binding(GO:0005524);	Molecular_Function:methyltransferase activity(GO:0008168);	Molecular_Function:metal ion binding(GO:0046872);	Molecular_Function:phosphoribosylformylglycinamidine cyclo-ligase activity(GO:0004641);	Molecular_Function:phosphoribosylamine-glycine ligase activity(GO:0004637);	Molecular_Function:phosphoribosylglycinamide formyltransferase activity(GO:0004644);
Unigene7019_All	1.87021e-17	1.0716	Up	2	Biological_Process:single-organism metabolic process(GO:0044710);	Molecular_Function:oxidoreductase activity, acting on the aldehyde or oxo group of donors, NAD or NADP as acceptor(GO:0016620);
CL510.Contig1_All	6.80957e-05	1.1914	Up	1	Molecular_Function:hydrolase activity(GO:0016787);
CL2186.Contig3_All	1.87277e-08	1.00085	Up	4	Biological_Process:glycerol ether metabolic process(GO:0006662);	Biological_Process:cell redox homeostasis(GO:0045454);	Molecular_Function:protein disulfide oxidoreductase activity(GO:0015035);	Molecular_Function:electron carrier activity(GO:0009055);
Unigene10184_All	1.75988e-06	1.0178	Up	2	Biological_Process:(GO:0016311)dephosphorylation;	Molecular_Function:phosphatase activity(GO:0016791);
CL1367.Contig1_All	4.66571e-124	-1.66056	Down	4	Biological_Process:oxidation-reduction process(GO:0055114);	Molecular_Function:nucleotide binding(GO:0000166);	Molecular_Function:zinc ion binding(GO:0008270);	Molecular_Function:oxidoreductase activity(GO:0016491);
CL374.Contig5_All	3.9023e-12	-9.50978	Down	2	Cellular_Component:intracellular(GO:0005622);	Molecular_Function:zinc ion binding(GO:0008270);
CL2328.Contig1_All	6.65306e-31	1.03968	Up	1	Molecular_Function:nucleotide binding(GO:0000166);
CL148.Contig2_All	9.93816e-57	-1.23512	Down	4	Biological_Process:protein ubiquitination(GO:0016567);	Cellular_Component:intracellular(GO:0005622);	Molecular_Function:metal ion binding(GO:0046872);	Molecular_Function:ubiquitin-protein transferase activity(GO:0004842);
CL1048.Contig2_All	3.82518e-08	1.10283	Up	4	Biological_Process:intracellular protein transport(GO:0006886);	Biological_Process:vesicle-mediated transport(GO:0016192);	Cellular_Component:membrane coat(GO:0030117);	Molecular_Function:protein transporter activity(GO:0008565);
Unigene21825_All	3.94703e-05	-4.36107	Down	5	Biological_Process:ATP metabolic process(GO:0046034);	Biological_Process:ATP hydrolysis coupled proton transport(GO:0015991);	Cellular_Component:proton-transporting V-type ATPase, V1 domain(GO:0033180);	Molecular_Function:hydrolase activity, acting on acid anhydrides, catalyzing transmembrane movement of substances(GO:0016820);	Molecular_Function:ATP binding(GO:0005524);
CL1785.Contig1_All	3.80797e-06	-7.60733	Down	3	Cellular_Component:membrane(GO:0016020);	Molecular_Function:nucleotide binding(GO:0000166);	Molecular_Function:nucleoside-triphosphatase activity(GO:0017111);
Unigene8967_All	6.6454e-27	1.32935	Up	1	Cellular_Component:membrane(GO:0016020);
CL506.Contig1_All	1.00931e-12	1.1773	Up	5	Biological_Process:RNA processing(GO:0006396);	Biological_Process:regulation of transcription, DNA-templated(GO:0006355);	Biological_Process:regulation of cyclin-dependent protein serine/threonine kinase activity(GO:0000079);	Cellular_Component:nucleus(GO:0005634);	Molecular_Function:protein kinase binding(GO:0019901);
CL510.Contig2_All	1.071e-10	1.13954	Up	1	Molecular_Function:hydrolase activity(GO:0016787);
CL1469.Contig2_All	4.35027e-09	-1.40336	Down	2	Biological_Process:metabolic process(GO:0008152);	Molecular_Function:catalytic activity(GO:0003824);
Unigene6377_All	6.10889e-16	1.07068	Up	3	Biological_Process:RNA metabolic process(GO:0016070);	Molecular_Function:DNA binding(GO:0003677);	Molecular_Function:RNA binding(GO:0003723);
Unigene11138_All	7.98426e-46	1.14404	Up	1	Cellular_Component:membrane(GO:0016020);
CL2909.Contig4_All	4.19072e-29	1.66685	Up	5	Biological_Process:transmembrane transport(GO:0055085);	Biological_Process:ATP catabolic process(GO:0006200);	Cellular_Component:integral component of membrane(GO:0016021);	Molecular_Function:ATP binding(GO:0005524);	Molecular_Function:ATPase activity, coupled to transmembrane movement of substances(GO:0042626);
CL1367.Contig2_All	9.46223e-06	-1.84445	Down	4	Biological_Process:oxidation-reduction process(GO:0055114);	Molecular_Function:nucleotide binding(GO:0000166);	Molecular_Function:zinc ion binding(GO:0008270);	Molecular_Function:oxidoreductase activity(GO:0016491);
Unigene5097_All	7.82104e-19	1.21661	Up	1	Molecular_Function:nucleoside-triphosphatase activity(GO:0017111);
Unigene20850_All	3.96712e-05	-3.56585	Down	1	Molecular_Function:transferase activity, transferring phosphorus-containing groups(GO:0016772);
CL2475.Contig2_All	9.71262e-70	-1.0791	Down	3	Biological_Process:monovalent inorganic cation transport(GO:0015672);	Cellular_Component:integral component of membrane(GO:0016021);	Molecular_Function:cation channel activity(GO:0005261);
Unigene7287_All	5.17579e-25	1.00782	Up	2	Biological_Process:cell communication(GO:0007154);	Molecular_Function:phosphatidylinositol binding(GO:0035091);
CL2368.Contig2_All	1.70946e-06	-1.96393	Down	1	Molecular_Function:hydrolase activity(GO:0016787);
Unigene12697_All	7.08105e-15	1.69012	Up	1	Cellular_Component:neuron projection(GO:0043005);
CL2707.Contig2_All	1.36709e-26	2.23057	Up	1	Molecular_Function:DNA binding(GO:0003677);
CL2569.Contig2_All	1.91452e-09	1.03778	Up	17	Biological_Process:phagocytosis, engulfment(GO:0006911);	Biological_Process:cellular copper ion homeostasis(GO:0006878);	Biological_Process:cell proliferation(GO:0008283);	Biological_Process:cell morphogenesis(GO:0000902);	Biological_Process:negative regulation of mitotic cell cycle(GO:0045930);	Biological_Process:cytokinesis(GO:0000910);	Biological_Process:Golgi organization(GO:0007030);	Biological_Process:intracellular protein transport(GO:0006886);	Biological_Process:regulation of cell diameter(GO:0060305);	Biological_Process:protein secretion(GO:0009306);	Biological_Process:synaptic vesicle docking(GO:0016081);	Cellular_Component:endoplasmic reticulum(GO:0005783);	Cellular_Component:cis-Golgi network(GO:0005801);	Cellular_Component:Golgi membrane(GO:0000139);	Cellular_Component:plasma membrane(GO:0005886);	Molecular_Function:SNAP receptor activity(GO:0005484);	Molecular_Function:protein homodimerization activity(GO:0042803);
CL966.Contig1_All	1.69632e-12	1.53537	Up	1	Molecular_Function:hydrolase activity(GO:0016787);
Unigene6040_All	9.85723e-23	1.8645	Up	1	Molecular_Function:metal ion binding(GO:0046872);
CL3048.Contig2_All	4.24627e-11	1.97718	Up	2	Biological_Process:translational initiation(GO:0006413);	Molecular_Function:translation initiation factor activity(GO:0003743);
CL3254.Contig1_All	7.95251e-24	1.18849	Up	6	Biological_Process:phosphorylation(GO:0016310);	Biological_Process:fructose 6-phosphate metabolic process(GO:0006002);	Biological_Process:glycolytic process(GO:0006096);	Cellular_Component:6-phosphofructokinase complex(GO:0005945);	Molecular_Function:6-phosphofructokinase activity(GO:0003872);	Molecular_Function:ATP binding(GO:0005524);
CL718.Contig1_All	0.000322199	-1.04182	Down	3	Biological_Process:oxidation-reduction process(GO:0055114);	Molecular_Function:nucleotide binding(GO:0000166);	Molecular_Function:oxidoreductase activity(GO:0016491);
Unigene23132_All	3.59933e-07	-3.97281	Down	3	Biological_Process:ribosomal small subunit assembly(GO:0000028);	Biological_Process:translational elongation(GO:0006414);	Cellular_Component:cytosolic small ribosomal subunit(GO:0022627);
CL2732.Contig3_All	2.06104e-19	1.07039	Up	3	Biological_Process:transport(GO:0006810);	Cellular_Component:integral component of membrane(GO:0016021);	Molecular_Function:nucleoside transmembrane transporter activity(GO:0005337);
Unigene2762_All	3.47879e-08	-1.82403	Down	1	Molecular_Function:nucleoside-triphosphatase activity(GO:0017111);
Unigene11397_All	3.93742e-10	1.63537	Up	7	Biological_Process:phospholipid transport(GO:0015914);	Biological_Process:cation transport(GO:0006812);	Cellular_Component:integral component of membrane(GO:0016021);	Molecular_Function:magnesium ion binding(GO:0000287);	Molecular_Function:ATP binding(GO:0005524);	Molecular_Function:cation-transporting ATPase activity(GO:0019829);	Molecular_Function:phospholipid-translocating ATPase activity(GO:0004012);
Unigene11786_All	0.000367429	-1.27055	Down	3	Biological_Process:mitochondrial electron transport, NADH to ubiquinone(GO:0006120);	Cellular_Component:mitochondrial respiratory chain complex I(GO:0005747);	Molecular_Function:(GO:0008137)NADH dehydrogenase (ubiquinone) activity;
Unigene7789_All	0	3.62938	Up	3	Biological_Process:GTP catabolic process(GO:0006184);	Molecular_Function:GTP binding(GO:0005525);	Molecular_Function:GTPase activity(GO:0003924);
Unigene23185_All	2.59168e-09	-2.80151	Down	1	Cellular_Component:intracellular part(GO:0044424);
Unigene11518_All	2.60857e-50	1.43321	Up	5	Biological_Process:transmembrane transport(GO:0055085);	Biological_Process:ATP catabolic process(GO:0006200);	Cellular_Component:integral component of membrane(GO:0016021);	Molecular_Function:ATP binding(GO:0005524);	Molecular_Function:ATPase activity, coupled to transmembrane movement of substances(GO:0042626);
Unigene9558_All	3.56116e-82	1.50876	Up	3	Biological_Process:ubiquitin-dependent protein catabolic process(GO:0006511);	Molecular_Function:cysteine-type peptidase activity(GO:0008234);	Molecular_Function:ubiquitin thiolesterase activity(GO:0004221);
CL3380.Contig1_All	0	1.89874	Up	2	Molecular_Function:metal ion binding(GO:0046872);	Molecular_Function:heme binding(GO:0020037);
Unigene3463_All	4.64064e-27	1.11503	Up	2	Biological_Process:cell redox homeostasis(GO:0045454);	Molecular_Function:selenium binding(GO:0008430);
CL1607.Contig1_All	1.81401e-16	1.34282	Up	10	Biological_Process:endosomal transport(GO:0016197);	Biological_Process:sensory organ precursor cell division(GO:0045035);	Biological_Process:compound eye development(GO:0048749);	Biological_Process:regulation of endocytosis(GO:0030100);	Biological_Process:intracellular protein transport(GO:0006886);	Biological_Process:imaginal disc-derived wing vein morphogenesis(GO:0008586);	Biological_Process:negative regulation of Notch signaling pathway(GO:0045746);	Cellular_Component:apical plasma membrane(GO:0016324);	Cellular_Component:cytoplasm(GO:0005737);	Molecular_Function:phospholipid binding(GO:0005543);
Unigene11312_All	1.2833e-12	1.35488	Up	2	Biological_Process:regulation of transcription, DNA-templated(GO:0006355);	Cellular_Component:nucleus(GO:0005634);
CL1444.Contig2_All	1.84963e-20	1.1003	Up	2	Biological_Process:glycogen biosynthetic process(GO:0005978);	Molecular_Function:glycogen (starch) synthase activity(GO:0004373);
CL2368.Contig4_All	9.75643e-06	8.47168	Up	1	Molecular_Function:hydrolase activity(GO:0016787);
CL1344.Contig4_All	2.09365e-10	1.26265	Up	2	Biological_Process:trehalose metabolic process(GO:0005991);	Molecular_Function:alpha,alpha-trehalase activity(GO:0004555);
Unigene7057_All	1.68267e-271	1.45666	Up	1	Molecular_Function:nucleoside-triphosphatase activity(GO:0017111);
Unigene6776_All	0.000265367	-2.16993	Down	3	Cellular_Component:lipid particle(GO:0005811);	Cellular_Component:small ribosomal subunit(GO:0015935);	Molecular_Function:structural constituent of ribosome(GO:0003735);
Unigene22029_All	8.69894e-08	-2.75002	Down	1	Cellular_Component:intracellular part(GO:0044424);
CL1146.Contig1_All	2.82001e-19	1.62436	Up	4	Biological_Process:regulation of transcription, DNA-templated(GO:0006355);	Cellular_Component:nucleus(GO:0005634);	Molecular_Function:DNA binding(GO:0003677);	Molecular_Function:sequence-specific DNA binding transcription factor activity(GO:0003700);
CL1067.Contig1_All	0.000145619	1.4074	Up	3	Cellular_Component:intracellular(GO:0005622);	Molecular_Function:exonuclease activity(GO:0004527);	Molecular_Function:nucleic acid binding(GO:0003676);
Unigene17244_All	0.000150079	1.95385	Up	1	Molecular_Function:DNA binding(GO:0003677);
Unigene4618_All	2.56963e-50	1.28467	Up	4	Biological_Process:protein import into nucleus(GO:0006606);	Cellular_Component:nucleus(GO:0005634);	Cellular_Component:cytoplasm(GO:0005737);	Molecular_Function:protein transporter activity(GO:0008565);
Unigene17442_All	2.12959e-06	2.18604	Up	3	Biological_Process:intracellular protein transport(GO:0006886);	Biological_Process:vesicle-mediated transport(GO:0016192);	Molecular_Function:zinc ion binding(GO:0008270);
CL554.Contig1_All	1.49407e-12	1.13898	Up	6	Biological_Process:protein kinase C-activating G-protein coupled receptor signaling pathway(GO:0007205);	Biological_Process:intracellular signal transduction(GO:0035556);	Molecular_Function:diacylglycerol kinase activity(GO:0004143);	Molecular_Function:metal ion binding(GO:0046872);	Molecular_Function:nucleotide binding(GO:0000166);	Molecular_Function:nucleic acid binding(GO:0003676);
CL1344.Contig1_All	3.95335e-21	1.21113	Up	2	Biological_Process:trehalose metabolic process(GO:0005991);	Molecular_Function:alpha,alpha-trehalase activity(GO:0004555);
CL2836.Contig3_All	3.91924e-10	1.0397	Up	5	Biological_Process:AMP biosynthetic process(GO:0006167);	Biological_Process:phosphorylation(GO:0016310);	Biological_Process:purine ribonucleoside salvage(GO:0006166);	Molecular_Function:phosphotransferase activity, alcohol group as acceptor(GO:0016773);	Molecular_Function:adenosine kinase activity(GO:0004001);
Unigene365_All	1.77538e-06	1.63019	Up	6	Biological_Process:small GTPase mediated signal transduction(GO:0007264);	Biological_Process:lateral inhibition(GO:0046331);	Biological_Process:protein transport(GO:0015031);	Cellular_Component:vesicle(GO:0031982);	Molecular_Function:GTP binding(GO:0005525);	Molecular_Function:GTPase activity(GO:0003924);
CL1328.Contig3_All	5.08634e-07	1.23266	Up	2	Biological_Process:phosphorylation(GO:0016310);	Molecular_Function:protein kinase activity(GO:0004672);
Unigene7634_All	0.000356049	1.17991	Up	3	Biological_Process:small GTPase mediated signal transduction(GO:0007264);	Cellular_Component:intracellular(GO:0005622);	Molecular_Function:GTP binding(GO:0005525);
Unigene6486_All	1.80303e-28	1.29398	Up	2	Cellular_Component:intrinsic component of endoplasmic reticulum membrane(GO:0031227);	Molecular_Function:transferase activity, transferring hexosyl groups(GO:0016758);
Unigene5507_All	5.32036e-11	-3.69165	Down	1	Cellular_Component:intracellular(GO:0005622);
CL3702.Contig2_All	0.000365491	1.01178	Up	3	Biological_Process:protein phosphorylation(GO:0006468);	Molecular_Function:ATP binding(GO:0005524);	Molecular_Function:protein kinase activity(GO:0004672);
Unigene4300_All	0.000103573	2.26534	Up	4	Biological_Process:MAPK cascade(GO:0000165);	Biological_Process:protein phosphorylation(GO:0006468);	Molecular_Function:ATP binding(GO:0005524);	Molecular_Function:MAP kinase activity(GO:0004707);
Unigene4368_All	2.04777e-36	1.43189	Up	2	Biological_Process:cellular metabolic process(GO:0044237);	Biological_Process:organic substance metabolic process(GO:0071704);
CL2231.Contig1_All	3.94581e-05	1.35816	Up	1	Molecular_Function:hydrolase activity(GO:0016787);
CL1938.Contig4_All	7.65472e-15	8.5812	Up	3	Biological_Process:oxidation-reduction process(GO:0055114);	Molecular_Function:nucleotide binding(GO:0000166);	Molecular_Function:oxidoreductase activity(GO:0016491);
Unigene6653_All	5.88771e-28	1.01316	Up	3	Biological_Process:transport(GO:0006810);	Cellular_Component:membrane(GO:0016020);	Molecular_Function:transporter activity(GO:0005215);
Unigene4304_All	1.8258e-15	3.34577	Up	3	Biological_Process:(GO:0006396)RNA processing;	Cellular_Component:nucleus(GO:0005634);	Molecular_Function:nucleic acid binding(GO:0003676);
Unigene10547_All	1.19478e-09	1.96241	Up	4	Biological_Process:MAPK cascade(GO:0000165);	Biological_Process:protein phosphorylation(GO:0006468);	Molecular_Function:ATP binding(GO:0005524);	Molecular_Function:MAP kinase activity(GO:0004707);
Unigene8942_All	8.56158e-38	1.93181	Up	2	Biological_Process:cellular process(GO:0009987);	Molecular_Function:binding(GO:0005488);
Unigene5279_All	2.7003e-12	1.48933	Up	4	Biological_Process:phosphorylation(GO:0016310);	Cellular_Component:membrane(GO:0016020);	Molecular_Function:protein tyrosine kinase activity(GO:0004713);	Molecular_Function:nucleotide binding(GO:0000166);
CL8.Contig1_All	7.0433e-82	1.69714	Up	5	Biological_Process:ubiquitin-dependent protein catabolic process(GO:0006511);	Cellular_Component:nucleus(GO:0005634);	Cellular_Component:proteasome core complex, alpha-subunit complex(GO:0019773);	Cellular_Component:cytoplasm(GO:0005737);	Molecular_Function:threonine-type endopeptidase activity(GO:0004298);
Unigene10609_All	5.77011e-87	1.19009	Up	4	Biological_Process:protein catabolic process(GO:0030163);	Cellular_Component:cytoplasm(GO:0005737);	Molecular_Function:ATP binding(GO:0005524);	Molecular_Function:nucleoside-triphosphatase activity(GO:0017111);
CL2337.Contig1_All	1.17435e-05	-1.564	Down	5	Biological_Process:glucose metabolic process(GO:0006006);	Biological_Process:oxidation-reduction process(GO:0055114);	Molecular_Function:NADP binding(GO:0050661);	Molecular_Function:NAD binding(GO:0051287);	Molecular_Function:glyceraldehyde-3-phosphate dehydrogenase (NAD+) (phosphorylating) activity(GO:0004365);
Unigene11401_All	4.31163e-05	1.1187	Up	2	Cellular_Component:intracellular(GO:0005622);	Molecular_Function:zinc ion binding(GO:0008270);
Unigene748_All	0	2.24998	Up	1	Molecular_Function:hydrolase activity(GO:0016787);
Unigene3310_All	1.61144e-24	1.24334	Up	6	Biological_Process:protein folding(GO:0006457);	Biological_Process:oxidation-reduction process(GO:0055114);	Cellular_Component:endoplasmic reticulum membrane(GO:0005789);	Molecular_Function:oxidoreductase activity, acting on a sulfur group of donors, disulfide as acceptor(GO:0016671);	Molecular_Function:protein disulfide isomerase activity(GO:0003756);	Molecular_Function:flavin adenine dinucleotide binding(GO:0050660);
Unigene6130_All	0.000563045	1.42687	Up	7	Biological_Process:ommochrome biosynthetic process(GO:0006727);	Biological_Process:tryptophan catabolic process to acetyl-CoA(GO:0019442);	Biological_Process:tryptophan catabolic process to kynurenine(GO:0019441);	Biological_Process:oxidation-reduction process(GO:0055114);	Molecular_Function:heme binding(GO:0020037);	Molecular_Function:iron ion binding(GO:0005506);	Molecular_Function:tryptophan 2,3-dioxygenase activity(GO:0004833);
CL1415.Contig3_All	1.44954e-24	-1.22993	Down	1	Biological_Process:single-organism process(GO:0044699);
CL504.Contig2_All	0.000499525	7.62205	Up	6	Biological_Process:phosphorylation(GO:0016310);	Biological_Process:pyrimidine ribonucleoside biosynthetic process(GO:0046132);	Biological_Process:pyrimidine ribonucleoside triphosphate biosynthetic process(GO:0009209);	Biological_Process:pyrimidine ribonucleotide biosynthetic process(GO:0009220);	Molecular_Function:kinase activity(GO:0016301);	Molecular_Function:nucleotide binding(GO:0000166);
CL282.Contig1_All	1.70901e-29	1.27745	Up	2	Molecular_Function:calcium-dependent phospholipid binding(GO:0005544);	Molecular_Function:calcium ion binding(GO:0005509);
Unigene7713_All	5.56524e-09	2.00938	Up	5	Biological_Process:protein phosphorylation(GO:0006468);	Biological_Process:intracellular signal transduction(GO:0035556);	Molecular_Function:protein tyrosine kinase activity(GO:0004713);	Molecular_Function:ATP binding;GO:0005543)phospholipid binding(GO:0005524);
Unigene18210_All	0.000264068	2.076	Up	6	Biological_Process:microtubule-based movement(GO:0007018);	Biological_Process:ATP catabolic process(GO:0006200);	Cellular_Component:dynein complex(GO:0030286);	Molecular_Function:ATP binding(GO:0005524);	Molecular_Function:microtubule motor activity(GO:0003777);	Molecular_Function:ATPase activity(GO:0016887);
CL2504.Contig4_All	1.40541e-75	2.23154	Up	5	Biological_Process:calcium ion transmembrane transport(GO:0070588);	Cellular_Component:integral component of membrane(GO:0016021);	Molecular_Function:metal ion binding(GO:0046872);	Molecular_Function:ATP binding(GO:0005524);	Molecular_Function:calcium-transporting ATPase activity(GO:0005388);
Unigene3906_All	1.59407e-06	1.17779	Up	2	Biological_Process:monovalent inorganic cation transport(GO:0015672);	Biological_Process:metal ion transport(GO:0030001);
CL1668.Contig2_All	0.000139451	1.89252	Up	2	Cellular_Component:membrane(GO:0016020);	Molecular_Function:transferase activity(GO:0016740);
CL1075.Contig3_All	2.95858e-05	1.21894	Up	2	Molecular_Function:nucleotide binding(GO:0000166);	Molecular_Function:nucleic acid binding(GO:0003676);
Unigene6383_All	2.03983e-10	1.85561	Up	5	Biological_Process:RNA processing(GO:0006396);	Cellular_Component:nucleus(GO:0005634);	Cellular_Component:ribonucleoprotein complex(GO:0030529);	Molecular_Function:RNA binding(GO:0003723);	Molecular_Function:nucleotide binding(GO:0000166);
CL859.Contig4_All	3.86921e-06	-1.09045	Down	1	Cellular_Component:nucleus(GO:0005634);
CL545.Contig2_All	5.11281e-11	1.17742	Up	1	Molecular_Function:calcium ion binding(GO:0005509);
CL1938.Contig5_All	5.45494e-31	9.59432	Up	3	Biological_Process:oxidation-reduction process(GO:0055114);	Molecular_Function:nucleotide binding(GO:0000166);	Molecular_Function:oxidoreductase activity(GO:0016491);
Unigene3784_All	1.62304e-11	1.06011	Up	1	Molecular_Function:transferase activity(GO:0016740);
Unigene13600_All	1.87177e-07	2.18395	Up	1	Cellular_Component:integral component of membrane(GO:0016021);
CL1453.Contig1_All	5.6919e-23	-2.09245	Down	1	Cellular_Component:troponin complex(GO:0005861);
Unigene1263_All	1.78487e-90	1.70775	Up	5	Biological_Process:transmembrane transport(GO:0055085);	Biological_Process:ATP catabolic process(GO:0006200);	Cellular_Component:integral component of membrane(GO:0016021);	Molecular_Function:ATP binding(GO:0005524);	Molecular_Function:ATPase activity, coupled to transmembrane movement of substances(GO:0042626);
Unigene3200_All	2.34771e-21	1.28391	Up	5	Biological_Process:GTP catabolic process(GO:0006184);	Biological_Process:small GTPase mediated signal transduction(GO:0007264);	Cellular_Component:membrane(GO:0016020);	Molecular_Function:GTP binding(GO:0005525);	Molecular_Function:GTPase activity(GO:0003924);
CL609.Contig2_All	2.8112e-49	1.00062	Up	4	Biological_Process:ubiquitin-dependent protein catabolic process(GO:0006511);	Biological_Process:protein ubiquitination(GO:0016567);	Cellular_Component:ubiquitin ligase complex(GO:0000151);	Molecular_Function:ubiquitin-ubiquitin ligase activity(GO:0034450);
CL323.Contig2_All	2.72987e-11	6.80735	Up	4	Cellular_Component:intracellular(GO:0005622);	Molecular_Function:nucleotide binding(GO:0000166);	Molecular_Function:zinc ion binding(GO:0008270);	Molecular_Function:nucleic acid binding(GO:0003676);
CL1618.Contig1_All	4.49331e-08	1.16551	Up	3	Biological_Process:protein phosphorylation(GO:0006468);	Molecular_Function:protein tyrosine kinase activity(GO:0004713);	Molecular_Function:ATP binding(GO:0005524);
Unigene3202_All	5.50883e-76	1.10867	Up	6	Biological_Process:nuclear-transcribed mRNA catabolic process, nonsense-mediated decay(GO:0000184);	Cellular_Component:cytoplasm(GO:0005737);	Molecular_Function:DNA binding(GO:0003677);	Molecular_Function:ATP binding(GO:0005524);	Molecular_Function:zinc ion binding(GO:0008270);	Molecular_Function:helicase activity(GO:0004386);
Unigene8909_All	5.81359e-12	1.47249	Up	4	Cellular_Component:cytoskeleton(GO:0005856);	Cellular_Component:extrinsic component of membrane(GO:0019898);	Cellular_Component:cytoplasm(GO:0005737);	Molecular_Function:cytoskeletal protein binding(GO:0008092);
CL2337.Contig2_All	4.14429e-07	1.56679	Up	4	Biological_Process:metabolic process(GO:0008152);	Molecular_Function:oxidoreductase activity, acting on the aldehyde or oxo group of donors, NAD or NADP as acceptor(GO:0016620);	Molecular_Function:nucleotide binding(GO:0000166);	Molecular_Function:coenzyme binding(GO:0050662);
CL374.Contig3_All	0.00043384	2.15325	Up	2	Cellular_Component:intracellular(GO:0005622);	Molecular_Function:zinc ion binding(GO:0008270);
CL637.Contig1_All	2.2962e-20	1.16866	Up	2	Biological_Process:transmembrane transport(GO:0055085);	Cellular_Component:membrane(GO:0016020);
CL316.Contig3_All	7.74801e-13	1.23081	Up	2	Biological_Process:transport(GO:0006810);	Molecular_Function:phospholipid binding(GO:0005543);
CL3595.Contig1_All	2.39735e-63	2.74375	Up	3	Biological_Process:cytoskeleton organization(GO:0007010);	Molecular_Function:actin binding(GO:0003779);	Molecular_Function:zinc ion binding(GO:0008270);
Unigene3838_All	5.38805e-20	1.01114	Up	3	Biological_Process:protein phosphorylation(GO:0006468);	Molecular_Function:protein serine/threonine kinase activity(GO:0004674);	Molecular_Function:ATP binding(GO:0005524);
Unigene8088_All	7.84853e-90	1.61647	Up	4	Biological_Process:transmembrane transport(GO:0055085);	Biological_Process:cation transport(GO:0006812);	Cellular_Component:integral component of membrane(GO:0016021);	Molecular_Function:cation transmembrane transporter activit(GO:0008324)y;
CL1269.Contig1_All	1.27911e-19	1.07203	Up	5	Biological_Process:sulfate assimilation(GO:0000103);	Biological_Process:phosphorylation(GO:0016310);	Molecular_Function:ATP binding(GO:0005524);	Molecular_Function:adenylylsulfate kinase activity(GO:0004020);	Molecular_Function:sulfate adenylyltransferase (ATP) activity(GO:0004781);
Unigene20822_All	0.000651221	-3.22239	Down	1	Cellular_Component:membrane(GO:0016020);
Unigene595_All	0.000264147	2.077	Up	2	Biological_Process:regulation of cyclin-dependent protein serine/threonine kinase activity(GO:0000079);	Molecular_Function:protein kinase binding(GO:0019901);
CL2840.Contig1_All	1.82717e-72	-1.27898	Down	1	Molecular_Function:zinc ion binding(GO:0008270);
Unigene11891_All	0.000164263	1.58496	Up	1	Molecular_Function:zinc ion binding(GO:0008270);
Unigene1403_All	1.23397e-10	1.29227	Up	1	Biological_Process:ribosome biogenesis(GO:0042254);
Unigene1774_All	0.000125376	1.63963	Up	1	Cellular_Component:nuclear pore(GO:0005643);
Unigene9727_All	3.08488e-10	1.0224	Up	1	Molecular_Function:peroxidase activity(GO:0004601);
Unigene10037_All	4.48524e-13	1.5692	Up	4	Biological_Process:regulation of cellular process(GO:0050794);	Biological_Process:transcription, DNA-templated(GO:0006351);	Molecular_Function:DNA binding(GO:0003677);	Molecular_Function:metal ion binding(GO:0046872);
CL816.Contig2_All	1.63794e-14	1.04818	Up	7	Biological_Process:inositol trisphosphate metabolic process(GO:0032957);	Cellular_Component:intracellular(GO:0005622);	Molecular_Function:magnesium ion binding(GO:0000287);	Molecular_Function:inositol-1,3,4-trisphosphate 6-kinase activity(GO:0052725);	Molecular_Function:ATP binding(GO:0005524);	Molecular_Function:inositol tetrakisphosphate 1-kinase activity(GO:0047325);	Molecular_Function:inositol-1,3,4-trisphosphate 5-kinase activity(GO:0052726);
Unigene4944_All	1.07203e-20	1.48521	Up	3	Biological_Process:dicarboxylic acid transport(GO:0006835);	Cellular_Component:membrane(GO:0016020);	Molecular_Function:sodium:dicarboxylate symporter activity(GO:0017153);
CL162.Contig1_All	1.98363e-19	1.99497	Up	1	Molecular_Function:nucleoside-triphosphatase activity(GO:0017111);
CL3281.Contig1_All	1.88349e-10	1.46729	Up	3	Biological_Process:transmembrane transport(GO:0055085);	Biological_Process:intracellular signal transduction(GO:0035556);	Cellular_Component:integral component of membrane(GO:0016021);
Unigene16755_All	0.000136359	9.15482	Up	2	Biological_Process:regulation of ARF protein signal transduction(GO:0032012);	Molecular_Function:ARF guanyl-nucleotide exchange factor activity(GO:0005086);
CL2707.Contig1_All	7.35851e-09	1.50884	Up	1	Molecular_Function:DNA binding(GO:0003677);
CL1247.Contig2_All	1.06382e-164	3.97352	Up	1	Molecular_Function:glycine N-methyltransferase activity(GO:0017174);
CL80.Contig3_All	1.15434e-07	1.46158	Up	1	Molecular_Function:cysteine-type peptidase activity(GO:0008234);
CL1003.Contig1_All	3.72016e-09	2.04934	Up	1	Cellular_Component:integral component of membrane(GO:0016021);
CL1998.Contig2_All	2.96722e-36	1.45571	Up	2	Biological_Process:G-protein coupled receptor signaling pathway(GO:0007186);	Molecular_Function:transmembrane signaling receptor activity(GO:0004888);
CL3359.Contig3_All	0.000617493	1.003	Up	2	Biological_Process:peptidyl-tyrosine dephosphorylation(GO:0035335);	Molecular_Function:protein tyrosine phosphatase activity(GO:0004725);
Unigene3863_All	4.17638e-34	2.51224	Up	1	Molecular_Function:binding(GO:0005488);
Unigene7799_All	1.71455e-08	1.25126	Up	1	Molecular_Function:transferase activity, transferring acyl groups other than amino-acyl groups(GO:0016747);
Unigene114_All	0	-1.73183	Down	3	Cellular_Component:cytoskeleton(GO:0005856);	Cellular_Component:cytoplasm(GO:0005737);	Molecular_Function:ATP binding(GO:0005524);
CL3704.Contig1_All	5.29376e-28	-1.11582	Down	1	Cellular_Component:membrane(GO:0016020);
CL2107.Contig2_All	9.56422e-27	1.5701	Up	1	Cellular_Component:membrane(GO:0016020);
CL1878.Contig1_All	3.5435e-19	1.17502	Up	4	Biological_Process:mRNA processing(GO:0006397);	Cellular_Component:(GO:0005634)nucleus;	Molecular_Function:(GO:0003723)RNA binding;	Molecular_Function:(GO:0000166)nucleotide binding;
Unigene2935_All	2.29499e-05	2.02952	Up	2	Biological_Process:negative regulation of transcription elongation from RNA polymerase II promoter(GO:0034244);	Cellular_Component:NELF complex(GO:0032021);
CL2426.Contig1_All	2.56259e-22	1.20425	Up	1	Molecular_Function:binding(GO:0005488);
Unigene12742_All	1.28475e-13	1.32032	Up	2	Biological_Process:nucleoside metabolic process(GO:0009116);	Molecular_Function:catalytic activity(GO:0003824);
Unigene20838_All	1.67056e-06	-2.71289	Down	2	Biological_Process:transport(GO:0006810);	Cellular_Component:membrane part(GO:0044425);
Unigene11503_All	4.19704e-12	1.22096	Up	10	Biological_Process:sensory perception of smell(GO:0007608);	Biological_Process:GTP catabolic process(GO:0006184);	Biological_Process:adenylate cyclase-activating dopamine receptor signaling pathway(GO:0007191);	Cellular_Component:heterotrimeric G-protein complex(GO:0005834);	Molecular_Function:GTPase activity(GO:0003924);	Molecular_Function:G-protein beta/gamma-subunit complex binding(GO:0031683);	Molecular_Function:metal ion binding(GO:0046872);	Molecular_Function:G-protein coupled receptor binding(GO:0001664);	Molecular_Function:signal transducer activity(GO:0004871);	Molecular_Function:GTP binding(GO:0005525);
CL555.Contig1_All	9.66253e-140	1.03434	Up	4	Biological_Process:aromatic amino acid family metabolic process(GO:0009072);	Biological_Process:oxidation-reduction process(GO:0055114);	Molecular_Function:metal ion binding(GO:0046872);	Molecular_Function:4-hydroxyphenylpyruvate dioxygenase activity(GO:0003868);
CL1250.Contig1_All	0.000606266	1.22588	Up	5	Biological_Process:methylation(GO:0032259);	Biological_Process:histone modification(GO:0016570);	Molecular_Function:metal ion binding(GO:0046872);	Molecular_Function:transferase activity, transferring acyl groups(GO:0016746);	Molecular_Function:methyltransferase activity(GO:0008168);
Unigene11740_All	2.34234e-14	1.02928	Up	3	Molecular_Function:ATP binding(GO:0005524);	Molecular_Function:ATP-dependent helicase activity(GO:0008026);	Molecular_Function:nucleic acid binding(GO:0003676);
CL250.Contig4_All	1.1659e-16	1.13634	Up	3	Biological_Process:mRNA processing(GO:0006397);	Molecular_Function:nucleotide binding(GO:0000166);	Molecular_Function:nucleic acid binding(GO:0003676);
CL80.Contig2_All	0.000100756	2.26024	Up	1	Molecular_Function:cysteine-type peptidase activity(GO:0008234);
CL3790.Contig2_All	3.02306e-15	1.70484	Up	5	Biological_Process:fatty acid biosynthetic process(GO:0006633);	Biological_Process:oxidation-reduction process(GO:0055114);	Cellular_Component:integral component of membrane(GO:0016021);	Molecular_Function:iron ion binding(GO:0005506);	Molecular_Function:oxidoreductase activity(GO:0016491);
CL1387.Contig3_All	2.06503e-158	-1.33494	Down	2	Biological_Process:oxidation-reduction process(GO:0055114);	Molecular_Function:oxidoreductase activity(GO:0016491);
Unigene22867_All	2.44684e-05	-2.36607	Down	2	Molecular_Function:heterocyclic compound binding(GO:1901363);	Molecular_Function:organic cyclic compound binding(GO:0097159);
CL564.Contig1_All	1.19512e-09	1.96553	Up	4	Biological_Process:transport(GO:0006810);	Biological_Process:cellular process(GO:0009987);	Molecular_Function:nucleotide binding(GO:0000166);	Molecular_Function:ATPase activity(GO:0016887);
Unigene3348_All	0	2.43021	Up	3	Biological_Process:response to oxidative stress(GO:0006979);	Biological_Process:oxidation-reduction process(GO:0055114);	Molecular_Function:glutathione peroxidase activity(GO:0004602);
CL148.Contig1_All	4.33324e-65	1.76586	Up	4	Biological_Process:protein ubiquitination(GO:0016567);	Cellular_Component:intracellular(GO:0005622);	Molecular_Function:metal ion binding(GO:0046872);	Molecular_Function:ubiquitin-protein transferase activity(GO:0004842);
Unigene13245_All	0.000393301	1.94563	Up	2	Biological_Process:metabolic process(GO:0008152);	Molecular_Function:catalytic activity(GO:0003824);
CL3359.Contig1_All	1.99949e-05	1.16483	Up	2	Biological_Process:protein dephosphorylation(GO:0006470);	Molecular_Function:phosphoprotein phosphatase activity(GO:0004721);
CL3744.Contig1_All	3.17667e-12	1.15794	Up	1	Biological_Process:regulation of cellular process(GO:0050794);
Unigene3941_All	1.40212e-09	2.1008	Up	3	Biological_Process:protein phosphorylation(GO:0006468);	Molecular_Function:protein serine/threonine kinase activity(GO:0004674);	Molecular_Function:ATP binding(GO:0005524);
Unigene5203_All	1.18947e-21	1.37419	Up	1	Molecular_Function:metal ion binding(GO:0046872);
Unigene21196_All	0.000171539	-2.96505	Down	6	Biological_Process:phosphorylation(GO:0016310);	Biological_Process:pyrimidine ribonucleoside biosynthetic process(GO:0046132);	Biological_Process:pyrimidine ribonucleoside triphosphate biosynthetic process(GO:0009209);	Biological_Process:pyrimidine ribonucleotide biosynthetic process(GO:0009220);	Molecular_Function:kinase activity(GO:0016301);	Molecular_Function:nucleotide binding(GO:0000166);
Unigene5390_All	6.41589e-30	1.09198	Up	6	Biological_Process:leucyl-tRNA aminoacylation(GO:0006429);	Biological_Process:regulation of translational fidelity(GO:0006450);	Cellular_Component:cytoplasm(GO:0005737);	Molecular_Function:leucine-tRNA ligase activity(GO:0004823);	Molecular_Function:ATP binding(GO:0005524);	Molecular_Function:aminoacyl-tRNA editing activity(GO:0002161);
Unigene21406_All	0.000416246	-2.0156	Down	1	Cellular_Component:intracellular(GO:0005622);
CL161.Contig2_All	1.1439e-32	1.48567	Up	2	Biological_Process:cell communication(GO:0007154);	Molecular_Function:phosphatidylinositol binding(GO:0035091);
CL2000.Contig3_All	1.83496e-42	-1.0341	Down	3	Biological_Process:metabolic process(GO:0008152);	Molecular_Function:transaminase activity(GO:0008483);	Molecular_Function:pyridoxal phosphate binding(GO:0030170);
CL1467.Contig1_All	0	3.467	Up	1	Molecular_Function:catalytic activity(GO:0003824);
CL3140.Contig2_All	4.78502e-11	1.57412	Up	3	Biological_Process:tRNA processing(GO:0008033);	Cellular_Component:ribonucleoprotein complex(GO:0030529);	Molecular_Function:ribonuclease activity(GO:0004540);
Unigene10253_All	3.54931e-21	1.44601	Up	3	Biological_Process:protein phosphorylation(GO:0006468);	Molecular_Function:protein serine/threonine kinase activity(GO:0004674);	Molecular_Function:ATP binding(GO:0005524);
CL3070.Contig2_All	2.8261e-07	-8.7211	Down	2	Biological_Process:translation(GO:0006412);	Cellular_Component:mitochondrion(GO:0005739);
Unigene5399_All	1.91502e-50	-3.63689	Down	3	Cellular_Component:cytoskeleton(GO:0005856);	Cellular_Component:cytoplasm(GO:0005737);	Molecular_Function:ATP binding(GO:0005524);
Unigene6159_All	2.17654e-23	1.15389	Up	3	Molecular_Function:DNA binding(GO:0003677);	Molecular_Function:ATP binding(GO:0005524);	Molecular_Function:helicase activity(GO:0004386);
Unigene21427_All	0.000959329	-2.49215	Down	1	Molecular_Function:nucleotide binding(GO:0000166);
CL3410.Contig1_All	2.9265e-06	1.12707	Up	3	Biological_Process:regulation of transcription, DNA-templated(GO:0006355);	Biological_Process:transcription initiation from RNA polymerase II promoter(GO:0006367);	Cellular_Component:transcription factor TFIIA complex(GO:0005672);
CL1010.Contig2_All	6.84007e-24	2.99262	Up	6	Biological_Process:GTP catabolic process(GO:0006184);	Biological_Process:adenylate cyclase-modulating G-protein coupled receptor signaling pathway(GO:0007188);	Molecular_Function:G-protein beta/gamma-subunit complex binding(GO:0031683);	Molecular_Function:GTP binding(GO:0005525);	Molecular_Function:signal transducer activity(GO:0004871);	Molecular_Function:GTPase activity(GO:0003924);
CL1010.Contig3_All	1.37246e-22	3.12881	Up	6	Biological_Process:GTP catabolic process(GO:0006184);	Biological_Process:adenylate cyclase-modulating G-protein coupled receptor signaling pathway(GO:0007188);	Molecular_Function:G-protein beta/gamma-subunit complex binding(GO:0031683);	Molecular_Function:GTP binding(GO:0005525);	Molecular_Function:signal transducer activity(GO:0004871);	Molecular_Function:GTPase activity(GO:0003924);
Unigene1457_All	8.30771e-35	1.18975	Up	1	Cellular_Component:integral component of membrane(GO:0016021);
CL3595.Contig2_All	1.09226e-13	2.41111	Up	3	Biological_Process:cytoskeleton organization(GO:0007010);	Molecular_Function:actin binding(GO:0003779);	Molecular_Function:zinc ion binding(GO:0008270);
Unigene5061_All	2.2059e-44	1.31828	Up	2	Biological_Process:peptidyl-tyrosine dephosphorylation(GO:0035335);	Molecular_Function:protein tyrosine phosphatase activity(GO:0004725);
CL130.Contig2_All	3.83556e-05	1.56188	Up	2	Biological_Process:transport(GO:0006810);	Cellular_Component:membrane(GO:0016020);
CL250.Contig2_All	1.4051e-11	2.42925	Up	3	Biological_Process:mRNA processing(GO:0006397);	Molecular_Function:nucleotide binding;GO:0003676)nucleic acid binding(GO:0000166);	Molecular_Function:nucleic acid binding(GO:0003676);
CL2868.Contig1_All	0.000655513	1.04763	Up	1	Biological_Process:DNA repair;Molecular_Function:(GO:0003677)DNA binding(GO:0006281);
Unigene7748_All	6.85022e-23	-2.48646	Down	8	Biological_Process:GTP catabolic process(GO:0006184);	Biological_Process:protein polymerization(GO:0051258);	Biological_Process:microtubule-based process(GO:0007017);	Cellular_Component:microtubule(GO:0005874);	Cellular_Component:cytoplasm(GO:0005737);	Molecular_Function:structural constituent of cytoskeleton(GO:0005200);	Molecular_Function:GTPase activity(GO:0003924);	Molecular_Function:GTP binding(GO:0005525);
CL3120.Contig3_All	1.20528e-15	1.22948	Up	2	Biological_Process:mRNA processing(GO:0006397);	Cellular_Component:nucleus(GO:0005634);
Unigene238_All	7.64062e-13	1.14693	Up	3	Biological_Process:single-organism transport(GO:0044765);	Cellular_Component:membrane(GO:0016020);	Molecular_Function:sulfate transmembrane transporter activity(GO:0015116);
Unigene9496_All	1.34304e-19	1.07962	Up	3	Cellular_Component:nucleus(GO:0005634);	Molecular_Function:zinc ion binding(GO:0008270);	Molecular_Function:nucleic acid binding(GO:0003676);
CL853.Contig2_All	0.000106371	1.12357	Up	3	Biological_Process:protein phosphorylation(GO:0006468);	Molecular_Function:ATP binding(GO:0005524);	Molecular_Function:protein kinase activity(GO:0004672);
CL1292.Contig1_All	1.50811e-08	-1.26863	Down	3	Biological_Process:L-serine biosynthetic process(GO:0006564);	Biological_Process:dephosphorylation(GO:0016311);	Molecular_Function:phosphoserine phosphatase activity(GO:0004647);
CL441.Contig2_All	7.10614e-08	1.097	Up	7	Biological_Process:phospholipid transport(GO:0015914);	Biological_Process:cation transport(GO:0006812);	Cellular_Component:integral component of membrane(GO:0016021);	Molecular_Function:magnesium ion binding(GO:0000287);	Molecular_Function:ATP binding(GO:0005524);	Molecular_Function:cation-transporting ATPase activity(GO:0019829);	Molecular_Function:phospholipid-translocating ATPase activity(GO:0004012);
CL3359.Contig2_All	3.80014e-10	1.32266	Up	2	Biological_Process:protein dephosphorylation(GO:0006470);	Molecular_Function:phosphoprotein phosphatase activity(GO:0004721);
CL2032.Contig3_All	0.000226592	1.06971	Up	3	Cellular_Component:membrane(GO:0016020);	Molecular_Function:calcium ion binding(GO:0005509);	Molecular_Function:mannosyl-oligosaccharide 1,2-alpha-mannosidase activity(GO:0004571);
Unigene20395_All	2.18895e-18	1.27391	Up	1	Molecular_Function:metal ion binding(GO:0046872);
Unigene2223_All	5.83166e-69	1.07047	Up	5	Biological_Process:proteolysis involved in cellular protein catabolic process(GO:0051603);	Cellular_Component:nucleus(GO:0005634);	Cellular_Component:cytoplasm(GO:0005737);	Cellular_Component:proteasome core complex(GO:0005839);	Molecular_Function:threonine-type endopeptidase activity(GO:0004298);
CL2716.Contig1_All	2.53303e-12	1.41761	Up	4	Biological_Process:transmembrane transport(GO:0055085);	Biological_Process:ion transport(GO:0006811);	Cellular_Component:integral component of membrane(GO:0016021);	Molecular_Function:ion channel activity(GO:0005216);
CL1529.Contig1_All	1.22323e-21	2.65059	Up	1	Molecular_Function:transferase activity(GO:0016740);
Unigene13405_All	1.21893e-05	3.25376	Up	2	Cellular_Component:integral component of membrane(GO:0016021);	Molecular_Function:calcium ion binding(GO:0005509);
Unigene23025_All	3.60095e-07	-3.99214	Down	6	Biological_Process:proteolysis(GO:0006508);	Biological_Process:protein catabolic process(GO:0030163);	Cellular_Component:cytoplasm(GO:0005737);	Molecular_Function:ATP binding(GO:0005524);	Molecular_Function:peptidase activity(GO:0008233);	Molecular_Function:microtubule-severing ATPase activity(GO:0008568);
Unigene10127_All	3.32228e-10	1.09455	Up	2	Biological_Process:regulation of ARF protein signal transduction(GO:0032012);	Molecular_Function:ARF guanyl-nucleotide exchange factor activity(GO:0005086);
Unigene1124_All	5.43859e-58	-1.54463	Down	1	Molecular_Function:transferase activity(GO:0016740);
CL853.Contig3_All	1.32363e-06	7.79442	Up	2	Molecular_Function:nucleotide binding(GO:0000166);	Molecular_Function:transferase activity, transferring phosphorus-containing groups(GO:0016772);
CL2345.Contig1_All	1.51888e-14	8.27612	Up	1	Molecular_Function:calcium ion binding(GO:0005509);
CL14.Contig1_All	6.70762e-11	1.66037	Up	3	Biological_Process:positive regulation of Rab GTPase activity(GO:0032851);	Cellular_Component:intracellular(GO:0005622);	Molecular_Function:Rab GTPase activator activity(GO:0005097);
Unigene8978_All	3.05222e-15	1.62784	Up	2	Biological_Process:negative regulation of transcription from RNA polymerase III promoter(GO:0016480);	Cellular_Component:nucleus(GO:0005634);
Unigene8428_All	0.000216823	1.02839	Up	1	Molecular_Function:hydrolase activity(GO:0016787);
CL2609.Contig2_All	5.94329e-08	1.95618	Up	1	Molecular_Function:S-adenosylmethionine-homocysteine S-methyltransferase activity(GO:0008898);
Unigene20031_All	1.7017e-54	-1.46359	Down	10	Biological_Process:response to drug(GO:0042493);	Biological_Process:gamma-aminobutyric acid signaling pathway(GO:0007214);	Biological_Process:chloride transport(GO:0006821);	Cellular_Component:cell junction(GO:0030054);	Cellular_Component:chloride channel complex(GO:0034707);	Cellular_Component:plasma membrane(GO:0005886);	Cellular_Component:postsynaptic membrane(GO:0045211);	Molecular_Function:extracellular ligand-gated ion channel activity(GO:0005230);	Molecular_Function:GABA-A receptor activity(GO:0004890);	Molecular_Function:chloride channel activity(GO:0005254);
CL351.Contig1_All	2.87736e-178	1.43721	Up	3	Biological_Process:purine nucleotide biosynthetic process(GO:0006164);	Molecular_Function:phosphoribosylaminoimidazolecarboxamide formyltransferase activity(GO:0004643);	Molecular_Function:IMP cyclohydrolase activity(GO:0003937);
CL1737.Contig3_All	1.96142e-30	2.49739	Up	3	Biological_Process:positive regulation of Rab GTPase activity(GO:0032851);	Cellular_Component:intracellular(GO:0005622);	Molecular_Function:Rab GTPase activator activity(GO:0005097);
CL369.Contig2_All	2.62681e-15	-2.01818	Down	2	Biological_Process:nitrogen compound metabolic process(GO:0006807);	Molecular_Function:hydrolase activity, acting on carbon-nitrogen (but not peptide) bonds(GO:0016810);
Unigene9260_All	3.60465e-31	2.88398	Up	3	Biological_Process:cell surface receptor signaling pathway(GO:0007166);	Cellular_Component:membrane(GO:0016020);	Molecular_Function:transmembrane signaling receptor activity(GO:0004888);
Unigene22180_All	3.37512e-05	-3.13498	Down	7	Biological_Process:ubiquitin-dependent protein catabolic process(GO:0006511);	Biological_Process:ATP catabolic process(GO:0006200);	Cellular_Component:nucleus(GO:0005634);	Cellular_Component:proteasome accessory complex(GO:0022624);	Cellular_Component:cytoplasmic mRNA processing body(GO:0000932);	Molecular_Function:ATP binding(GO:0005524);	Molecular_Function:ATPase activity(GO:0016887);
CL1540.Contig3_All	6.68323e-07	1.16779	Up	3	Biological_Process:SRP-dependent cotranslational protein targeting to membrane(GO:0006614);	Cellular_Component:signal recognition particle(GO:0048500);	Molecular_Function:7S RNA binding(GO:0008312);
CL2938.Contig2_All	6.26965e-17	9.95274	Up	2	Biological_Process:transcription, DNA-templated(GO:0006351);	Molecular_Function:DNA-directed RNA polymerase activity(GO:0003899);
Unigene7771_All	1.63577e-09	1.68509	Up	3	Biological_Process:intracellular protein transport(GO:0006886);	Biological_Process:vesicle-mediated transport(GO:0016192);	Molecular_Function:zinc ion binding(GO:0008270);
Unigene3818_All	1.73544e-06	1.13526	Up	3	Biological_Process:lipid transport(GO:0006869);	Cellular_Component:integral component of membrane(GO:0016021);	Molecular_Function:lipid transporter activity(GO:0005319);
CL148.Contig3_All	0	2.82355	Up	4	Biological_Process:protein ubiquitination(GO:0016567);	Cellular_Component:intracellular(GO:0005622);	Molecular_Function:metal ion binding(GO:0046872);	Molecular_Function:ubiquitin-protein transferase activity(GO:0004842);
Unigene1767_All	1.9512e-06	2	Up	6	Biological_Process:single-organism transport(GO:0044765);	Cellular_Component:membrane(GO:0016020);	Molecular_Function:substrate-specific transporter activity(GO:0022892);	Molecular_Function:metal ion binding(GO:0046872);	Molecular_Function:nucleotide binding(GO:0000166);	Molecular_Function:ATPase activity, coupled to movement of substances(GO:0043492);
Unigene20985_All	5.04731e-12	-3.55295	Down	2	Cellular_Component:ribonucleoprotein complex(GO:0030529);	Molecular_Function:RNA binding(GO:0003723);
Unigene13333_All	1.49764e-09	3.56809	Up	3	Biological_Process:intracellular protein transport(GO:0006886);	Biological_Process:vesicle-mediated transport(GO:0016192);	Molecular_Function:zinc ion binding(GO:0008270);
CL946.Contig1_All	1.65542e-06	-1.39203	Down	1	Molecular_Function:zinc ion binding(GO:0008270);
Unigene13219_All	0.000463922	1.03283	Up	1	Molecular_Function:RNA binding(GO:0003723);
Unigene2855_All	5.00712e-26	1.47288	Up	2	Cellular_Component:intrinsic component of endoplasmic reticulum membrane(GO:0031227);	Molecular_Function:transferase activity, transferring hexosyl groups(GO:0016758);
Unigene3827_All	2.75402e-22	1.14966	Up	3	Biological_Process:ATP catabolic process(GO:0006200);	Molecular_Function:ATP binding(GO:0005524);	Molecular_Function:ATPase activity(GO:0016887);
CL2985.Contig1_All	7.9125e-10	1.19282	Up	2	Biological_Process:dUTP metabolic process(GO:0046080);	Molecular_Function:dUTP diphosphatase activity(GO:0004170);
Unigene10390_All	7.40968e-20	1.02525	Up	1	Biological_Process:intracellular protein transport(GO:0006886);
Unigene7828_All	5.28129e-19	1.10967	Up	5	Biological_Process:transmembrane transport(GO:0055085);	Biological_Process:regulation of pH(GO:0006885);	Biological_Process:sodium ion transport(GO:0006814);	Cellular_Component:integral component of membrane(GO:0016021);	Molecular_Function:sodium:proton antiporter activity(GO:0015385);
Unigene741_All	0.000104724	1.74953	Up	1	Molecular_Function:binding(GO:0005488);
Unigene1270_All	2.20557e-09	1.38743	Up	13	Biological_Process:branch fusion, open tracheal system(GO:0035147);	Biological_Process:cell migration(GO:0016477);	Biological_Process:motor neuron axon guidance(GO:0008045);	Biological_Process:lateral inhibition(GO:0046331);	Biological_Process:imaginal disc-derived wing morphogenesis(GO:0007476);	Biological_Process:photoreceptor cell axon guidance(GO:0072499);	Biological_Process:synaptic vesicle exocytosis(GO:0016079);	Biological_Process:synaptic transmission, glutamatergic(GO:0035249);	Biological_Process:homophilic cell adhesion via plasma membrane adhesion molecules(GO:0007156);	Cellular_Component:membrane(GO:0016020);	Cellular_Component:cell projection(GO:0042995);	Cellular_Component:synaptic vesicle(GO:0008021);	Molecular_Function:phospholipid binding(GO:0005543);
CL897.Contig2_All	1.07017e-99	1.65638	Up	1	Cellular_Component:gap junction(GO:0005921);
CL1449.Contig1_All	1.18513e-05	1.36427	Up	2	Biological_Process:transmembrane transport(GO:0055085);	Cellular_Component:integral component of membrane(GO:0016021);
CL223.Contig1_All	3.95731e-15	1.25939	Up	3	Biological_Process:protein phosphorylation(GO:0006468);	Molecular_Function:ATP binding(GO:0005524);	Molecular_Function:calmodulin-dependent protein kinase activity(GO:0004683);
Unigene23138_All	2.23829e-05	-3.62027	Down	1	Molecular_Function:hydrolase activity(GO:0016787);
CL488.Contig1_All	5.36465e-48	1.42496	Up	1	Biological_Process:transport(GO:0006810);
Unigene6459_All	4.24833e-12	1.14914	Up	7	Biological_Process:isoprenoid biosynthetic process(GO:0008299);	Biological_Process:coenzyme A metabolic process(GO:0015936);	Biological_Process:oxidation-reduction process(GO:0055114);	Cellular_Component:integral component of membrane(GO:0016021);	Cellular_Component:endoplasmic reticulum membrane(GO:0005789);	Molecular_Function:NADP binding(GO:0050661);	Molecular_Function:hydroxymethylglutaryl-CoA reductase (NADPH) activity(GO:0004420);
CL1475.Contig2_All	2.53879e-17	1.57759	Up	2	Biological_Process:transmembrane transport(GO:0055085);	Cellular_Component:integral component of membrane(GO:0016021);
Unigene11363_All	1.00558e-56	1.62149	Up	2	Molecular_Function:metal ion binding(GO:0046872);	Molecular_Function:peptidase activity(GO:0008233);
Unigene16920_All	3.69017e-05	8.25739	Up	1	Molecular_Function:binding(GO:0005488);
CL34.Contig1_All	4.3958e-09	1.22486	Up	1	Molecular_Function:transferase activity, transferring glycosyl groups(GO:0016757);
Unigene6675_All	5.42159e-45	1.13487	Up	4	Molecular_Function:ATP binding(GO:0005524);	Molecular_Function:zinc ion binding(GO:0008270);	Molecular_Function:nucleic acid binding(GO:0003676);	Molecular_Function:ATP-dependent helicase activity(GO:0008026);
Unigene16673_All	3.68694e-05	8.64386	Up	1	Molecular_Function:transferase activity, transferring phosphorus-containing groups(GO:0016772);
CL518.Contig2_All	1.46199e-05	3.72193	Up	3	Biological_Process:cell cycle(GO:0007049);	Cellular_Component:septin complex(GO:0031105);	Molecular_Function:GTP binding(GO:0005525);
CL2909.Contig2_All	4.34318e-215	1.82496	Up	4	Biological_Process:transport(GO:0006810);	Biological_Process:cellular process(GO:0009987);	Molecular_Function:nucleotide binding(GO:0000166);	Molecular_Function:ATPase activity(GO:0016887);
CL2693.Contig2_All	5.05354e-22	1.12077	Up	1	Molecular_Function:nucleic acid binding(GO:0003676);
Unigene1044_All	6.12823e-07	1.63121	Up	2	Biological_Process:carbohydrate metabolic process(GO:0005975);	Molecular_Function:transferase activity, transferring glycosyl groups(GO:0016757);
CL2888.Contig2_All	2.21229e-70	1.18202	Up	2	Cellular_Component:integral component of membrane(GO:0016021);	Molecular_Function:calcium ion binding(GO:0005509);
Unigene16800_All	0.000262331	8.94837	Up	2	Molecular_Function:nucleotide binding(GO:0000166);	Molecular_Function:protein kinase activity(GO:0004672);
CL2106.Contig2_All	3.28552e-21	1.15952	Up	3	Biological_Process:small GTPase mediated signal transduction(GO:0007264);	Cellular_Component:intracellular(GO:0005622);	Molecular_Function:GTP binding(GO:0005525);
CL316.Contig4_All	2.28494e-22	1.41722	Up	1	Molecular_Function:phospholipid binding(GO:0005543);
CL985.Contig2_All	1.99223e-06	1.04376	Up	2	Biological_Process:transmembrane transport(GO:0055085);	Cellular_Component:integral component of membrane(GO:0016021);
Unigene1266_All	5.79903e-18	1.09097	Up	1	Molecular_Function:transferase activity, transferring phosphorus-containing groups(GO:0016772);
CL478.Contig1_All	2.52696e-13	1.64024	Up	5	Biological_Process:transmembrane transport(GO:0055085);	Biological_Process:ATP catabolic process(GO:0006200);	Cellular_Component:integral component of membrane(GO:0016021);	Molecular_Function:ATP binding(GO:0005524);	Molecular_Function:ATPase activity, coupled to transmembrane movement of substances(GO:0042626);
CL2705.Contig2_All	3.85226e-13	1.36591	Up	4	Biological_Process:protein glycosylation(GO:0006486);	Cellular_Component:Golgi apparatus(GO:0005794);	Cellular_Component:integral component of membrane(GO:0016021);	Molecular_Function:transferase activity, transferring glycosyl groups(GO:0016757);
CL3037.Contig1_All	3.09766e-27	1.07731	Up	3	Cellular_Component:myosin complex(GO:0016459);	Molecular_Function:ATP binding(GO:0005524);	Molecular_Function:motor activity(GO:0003774);
Unigene12767_All	3.95823e-55	-1.24017	Down	1	Molecular_Function:zinc ion binding(GO:0008270);
CL1718.Contig2_All	6.98787e-27	1.24338	Up	2	Biological_Process:transmembrane transport(GO:0055085);	Cellular_Component:integral component of membrane(GO:0016021);
CL985.Contig3_All	3.21856e-15	1.19817	Up	2	Biological_Process:transmembrane transport(GO:0055085);	Cellular_Component:integral component of membrane(GO:0016021);
Unigene1352_All	1.29407e-06	1.00154	Up	3	Biological_Process:G-protein coupled receptor signaling pathway(GO:0007186);	Cellular_Component:integral component of membrane(GO:0016021);	Molecular_Function:octopamine receptor activity(GO:0004989);
CL2794.Contig1_All	2.64321e-10	5.34577	Up	5	Biological_Process:intracellular signal transduction(GO:0035556);	Cellular_Component:myosin complex(GO:0016459);	Molecular_Function:metal ion binding(GO:0046872);	Molecular_Function:ATP binding(GO:0005524);	Molecular_Function:motor activity(GO:0003774);
CL2547.Contig2_All	6.23369e-24	1.32588	Up	1	Molecular_Function:acid-amino acid ligase activity(GO:0016881);
CL2006.Contig2_All	6.07797e-29	1.08262	Up	2	Molecular_Function:ATP binding(GO:0005524);	Molecular_Function:nucleoside-triphosphatase activity(GO:0017111);
Unigene2579_All	5.97612e-11	1.32356	Up	3	Biological_Process:protein phosphorylation(GO:0006468);	Molecular_Function:protein serine/threonine kinase activity(GO:0004674);	Molecular_Function:ATP binding(GO:0005524);
Unigene7557_All	3.18178e-22	1.14798	Up	1	Molecular_Function:nucleoside-triphosphatase activity(GO:0017111);
CL1210.Contig2_All	5.6114e-05	1.31982	Up	3	Biological_Process:amino acid transmembrane transport(GO:0003333);	Cellular_Component:integral component of membrane(GO:0016021);	Molecular_Function:amino acid transmembrane transporter activity(GO:0015171);
Unigene4011_All	2.68282e-18	1.90451	Up	3	Biological_Process:metabolic process(GO:0008152);	Cellular_Component:membrane(GO:0016020);	Molecular_Function:catalytic activity(GO:0003824);
Unigene5981_All	1.21267e-74	1.57936	Up	5	Biological_Process:ubiquitin-dependent protein catabolic process(GO:0006511);	Cellular_Component:nucleus(GO:0005634);	Cellular_Component:proteasome core complex, alpha-subunit complex(GO:0019773);	Cellular_Component:cytoplasm(GO:0005737);	Molecular_Function:threonine-type endopeptidase activity(GO:0004298);
Unigene3845_All	6.18456e-25	1.15958	Up	2	Biological_Process:lipid transport(GO:0006869);	Molecular_Function:phospholipid binding(GO:0005543);
Unigene1545_All	7.37161e-54	1.11878	Up	4	Biological_Process:proteolysis(GO:0006508);	Molecular_Function:metalloendopeptidase activity(GO:0004222);	Molecular_Function:calcium ion binding(GO:0005509);	Molecular_Function:zinc ion binding(GO:0008270);
Unigene5786_All	3.86765e-06	-3.79336	Down	7	Biological_Process:cytoadherence to microvasculature, mediated by symbiont protein(GO:0020035);	Biological_Process:modulation by symbiont of host erythrocyte aggregation(GO:0020013);	Biological_Process:antigenic variation(GO:0020033);	Cellular_Component:host cell plasma membrane(GO:0020002);	Cellular_Component:infected host cell surface knob(GO:0020030);	Molecular_Function:cell adhesion molecule binding(GO:0050839);	Molecular_Function:host cell surface receptor binding(GO:0046789);
Unigene10151_All	1.76815e-25	1.95848	Up	4	Biological_Process:intracellular protein transport(GO:0006886);	Biological_Process:vesicle-mediated transport(GO:0016192);	Cellular_Component:clathrin coat of coated pit(GO:0030132);	Cellular_Component:clathrin adaptor complex(GO:0030131);
CL1461.Contig2_All	7.11874e-07	1.22268	Up	3	Biological_Process:transmembrane transport(GO:0055085);	Cellular_Component:integral component of membrane(GO:0016021);	Cellular_Component:mitochondrial inner membrane(GO:0005743);
CL2753.Contig3_All	2.54822e-25	2.53803	Up	3	Biological_Process:protein phosphorylation(GO:0006468);	Molecular_Function:protein serine/threonine kinase activity(GO:0004674);	Molecular_Function:ATP binding(GO:0005524);
Unigene2472_All	7.85518e-09	1.04951	Up	3	Biological_Process:protein phosphorylation(GO:0006468);	Molecular_Function:ATP binding(GO:0005524);	Molecular_Function:cGMP-dependent protein kinase activity(GO:0004692);
CL827.Contig1_All	8.04309e-17	1.50613	Up	3	Biological_Process:neurotransmitter transport(GO:0006836);	Cellular_Component:integral component of membrane(GO:0016021);	Molecular_Function:neurotransmitter:sodium symporter activity(GO:0005328);
Unigene10235_All	0.000388463	1.04536	Up	3	Cellular_Component:membrane(GO:0016020);	Molecular_Function:calcium ion binding(GO:0005509);	Molecular_Function:mannosyl-oligosaccharide 1,2-alpha-mannosidase activity(GO:0004571);
CL488.Contig2_All	2.04116e-60	1.56979	Up	1	Biological_Process:transport(GO:0006810);
CL586.Contig2_All	1.78421e-41	1.60134	Up	1	Cellular_Component:extracellular region(GO:0005576);
CL79.Contig2_All	2.42156e-17	1.16344	Up	2	Cellular_Component:nucleus(GO:0005634);	Molecular_Function:nucleic acid binding(GO:0003676);
CL2376.Contig2_All	0.000271569	2.27907	Up	2	Biological_Process:transmembrane transport(GO:0055085);	Cellular_Component:integral component of membrane(GO:0016021);
CL1927.Contig2_All	1.49138e-13	1.0805	Up	4	Biological_Process:oxidation-reduction process(GO:0055114);	Biological_Process:tetrahydrobiopterin biosynthetic process(GO:0006729);	Molecular_Function:nucleotide binding(GO:0000166);	Molecular_Function:sepiapterin reductase activity(GO:0004757);
CL394.Contig2_All	3.35347e-26	1.39738	Up	1	Cellular_Component:membrane(GO:0016020);
CL949.Contig2_All	3.68496e-14	1.4282	Up	4	Biological_Process:cellular metabolic process(GO:0044237);	Molecular_Function:nucleotide binding(GO:0000166);	Molecular_Function:catalytic activity(GO:0003824);	Molecular_Function:coenzyme binding(GO:0050662);
Unigene366_All	0.000490378	1.06228	Up	5	Biological_Process:protein phosphorylation(GO:0006468);	Biological_Process:intracellular signal transduction(GO:0035556);	Molecular_Function:metal ion binding(GO:0046872);	Molecular_Function:protein serine/threonine kinase activity(GO:0004674);	Molecular_Function:ATP binding(GO:0005524);
CL1554.Contig1_All	2.68756e-11	1.07973	Up	1	Cellular_Component:integral component of membrane(GO:0016021);
CL3685.Contig2_All	1.65917e-23	1.60194	Up	1	Molecular_Function:protein kinase activity(GO:0004672);
Unigene17157_All	0.000575211	4.06041	Up	11	Biological_Process:response to drug(GO:0042493);	Biological_Process:potassium ion transmembrane transport(GO:0071805);	Biological_Process:circadian behavior(GO:0048512);	Biological_Process:male courtship behavior, veined wing generated song production(GO:0045433);	Cellular_Component:neuronal cell body(GO:0043025);	Cellular_Component:neuron projection(GO:0043005);	Cellular_Component:voltage-gated potassium channel complex(GO:0008076);	Molecular_Function:voltage-gated potassium channel activity(GO:0005249);	Molecular_Function:protein binding(GO:0005515);	Molecular_Function:nucleotide binding(GO:0000166);	Molecular_Function:large conductance calcium-activated potassium channel activity(GO:0060072);
Unigene12297_All	1.32097e-42	1.17358	Up	2	Cellular_Component:intermediate filament(GO:0005882);	Molecular_Function:structural molecule activity(GO:0005198);
Unigene15215_All	9.37833e-05	4.26383	Up	1	Molecular_Function:transferase activity, transferring phosphorus-containing groups(GO:0016772);
CL2483.Contig3_All	0.000847124	-1.14707	Down	1	Molecular_Function:calcium ion binding(GO:0005509);
Unigene14174_All	2.73391e-05	4.41616	Up	3	Biological_Process:nucleocytoplasmic transport(GO:0006913);	Cellular_Component:nuclear pore(GO:0005643);	Molecular_Function:structural constituent of nuclear pore(GO:0017056);
Unigene22016_All	9.81228e-10	-3.89553	Down	1	Biological_Process:carbohydrate metabolic process(GO:0005975);
CL1010.Contig1_All	8.70435e-09	1.24321	Up	6	Biological_Process:GTP catabolic process(GO:0006184);	Biological_Process:adenylate cyclase-modulating G-protein coupled receptor signaling pathway(GO:0007188);	Molecular_Function:G-protein beta/gamma-subunit complex binding(GO:0031683);	Molecular_Function:GTP binding(GO:0005525);	Molecular_Function:signal transducer activity(GO:0004871);	Molecular_Function:GTPase activity(GO:0003924);
CL1531.Contig5_All	1.86987e-22	1.05217	Up	5	Biological_Process:fructose 2,6-bisphosphate metabolic process(GO:0006003);	Biological_Process:fructose metabolic process(GO:0006000);	Molecular_Function:fructose-2,6-bisphosphate 2-phosphatase activity(GO:0004331);	Molecular_Function:ATP binding(GO:0005524);	Molecular_Function:6-phosphofructo-2-kinase activity(GO:0003873);
Unigene13501_All	8.24911e-19	1.05999	Up	2	Molecular_Function:ATP binding(GO:0005524);	Molecular_Function:nucleoside-triphosphatase activity(GO:0017111);
Unigene11851_All	1.16346e-76	1.16069	Up	1	Molecular_Function:nucleotide binding(GO:0000166);
CL2925.Contig1_All	7.28583e-17	1.46129	Up	2	Biological_Process:dephosphorylation(GO:0016311);	Molecular_Function:phosphatase activity(GO:0016791);
Unigene4265_All	1.83049e-24	1.39275	Up	1	Molecular_Function:zinc ion binding(GO:0008270);
CL2046.Contig2_All	1.37851e-53	1.01473	Up	1	Cellular_Component:membrane(GO:0016020);
CL1300.Contig2_All	3.39397e-08	1.25613	Up	3	Biological_Process:translational initiation(GO:0006413);	Cellular_Component:eukaryotic translation initiation factor 2 complex(GO:0005850);	Molecular_Function:translation initiation factor activity(GO:0003743);
Unigene176_All	1.46739e-21	2	Up	2	Molecular_Function:nucleotide binding(GO:0000166);	Molecular_Function:protein kinase activity(GO:0004672);
CL844.Contig1_All	1.40229e-31	-1.76017	Down	8	Biological_Process:GTP catabolic process(GO:0006184);	Biological_Process:protein polymerization(GO:0051258);	Biological_Process:microtubule-based process(GO:0007017);	Cellular_Component:microtubule(GO:0005874);	Cellular_Component:cytoplasm(GO:0005737);	Molecular_Function:structural constituent of cytoskeleton(GO:0005200);	Molecular_Function:GTPase activity(GO:0003924);	Molecular_Function:GTP binding(GO:0005525);
CL490.Contig2_All	4.74413e-91	-1.88376	Down	1	Molecular_Function:hydrolase activity(GO:0016787);
CL2373.Contig1_All	5.834e-27	1.10664	Up	2	Biological_Process:IMP biosynthetic process(GO:0006188);	Molecular_Function:AMP deaminase activity(GO:0003876);
Unigene14815_All	0.000314959	4.09452	Up	3	Biological_Process:protein phosphorylation(GO:0006468);	Molecular_Function:protein serine/threonine kinase activity(GO:0004674);	Molecular_Function:ATP binding(GO:0005524);
Unigene534_All	9.90899e-90	-1.28774	Down	1	Molecular_Function:metal ion binding(GO:0046872);
Unigene5246_All	1.5576e-07	1.12542	Up	1	Cellular_Component:membrane(GO:0016020);
Unigene14430_All	1.39225e-11	9.11634	Up	3	Biological_Process:multicellular organismal development(GO:0007275);	Biological_Process:anatomical structure development(GO:0048856);	Biological_Process:single-organism developmental process(GO:0044767);
Unigene4935_All	9.59376e-05	1.25817	Up	2	Molecular_Function:nucleotide binding(GO:0000166);	Molecular_Function:nucleic acid binding(GO:0003676);
Unigene6922_All	0.000612291	1.90027	Up	3	Molecular_Function:ATP binding(GO:0005524);	Molecular_Function:ATP-dependent helicase activity(GO:0008026);	Molecular_Function:nucleic acid binding(GO:0003676);
Unigene1721_All	1.44964e-73	1.0413	Up	4	Biological_Process:protein catabolic process(GO:0030163);	Cellular_Component:cytoplasm(GO:0005737);	Molecular_Function:ATP binding(GO:0005524);	Molecular_Function:nucleoside-triphosphatase activity(GO:0017111);
Unigene10002_All	7.79605e-102	2.16733	Up	3	Biological_Process:metabolic process(GO:0008152);	Molecular_Function:catalytic activity(GO:0003824);	Molecular_Function:pyridoxal phosphate binding(GO:0030170);
Unigene15808_All	1.17549e-06	4.7605	Up	1	Molecular_Function:metal ion binding(GO:0046872);
CL1459.Contig5_All	2.78063e-15	3.1479	Up	2	Biological_Process:transmembrane transport(GO:0055085);	Cellular_Component:integral component of membrane(GO:0016021);
CL3366.Contig3_All	4.16647e-06	-1.31923	Down	3	Biological_Process:translation(GO:0006412);	Cellular_Component:ribosome(GO:0005840);	Molecular_Function:structural constituent of ribosome(GO:0003735);
Unigene9502_All	2.11702e-06	2.26643	Up	5	Biological_Process:positive regulation of GTPase activity(GO:0043547);	Biological_Process:regulation of small GTPase mediated signal transduction(GO:0051056);	Cellular_Component:intracellular(GO:0005622);	Molecular_Function:GTPase activator activity(GO:0005096);	Molecular_Function:phospholipid binding(GO:0005543);
Unigene6813_All	4.26776e-69	1.1164	Up	2	Biological_Process:ubiquitin-dependent protein catabolic process(GO:0006511);	Cellular_Component:proteasome regulatory particle, base subcomplex(GO:0008540);
Unigene5043_All	1.98821e-11	1.14566	Up	2	Biological_Process:positive regulation of Ras protein signal transduction(GO:0046579);	Cellular_Component:protein phosphatase type 1 complex(GO:0000164);
CL1409.Contig2_All	0.000763106	1.46449	Up	4	Biological_Process:multicellular organismal development(GO:0007275);	Biological_Process:intracellular signal transduction(GO:0035556);	Cellular_Component:intracellular(GO:0005622);	Molecular_Function:signal transducer activity(GO:0004871);
Unigene11751_All	2.70584e-06	-2.08918	Down	1	Cellular_Component:intracellular(GO:0005622);
CL211.Contig1_All	1.27465e-65	1.90084	Up	2	Biological_Process:response to stress(GO:0006950);	Molecular_Function:ATP binding(GO:0005524);
Unigene19755_All	0.000842029	3.20469	Up	3	Biological_Process:protein phosphorylation(GO:0006468);	Molecular_Function:RNA polymerase II carboxy-terminal domain kinase activity(GO:0008353);	Molecular_Function:ATP binding(GO:0005524);
CL1247.Contig1_All	1.99797e-63	2.34677	Up	1	Molecular_Function:glycine N-methyltransferase activity(GO:0017174);
CL586.Contig1_All	2.07302e-45	1.38343	Up	1	Cellular_Component:extracellular region(GO:0005576);
Unigene20160_All	9.28295e-49	1.93681	Up	2	Biological_Process:peptidyl-tyrosine dephosphorylation(GO:0035335);	Molecular_Function:protein tyrosine phosphatase activity(GO:0004725);
Unigene8555_All	5.48478e-05	1.16494	Up	1	Biological_Process:signal transduction(GO:0007165);
CL3123.Contig3_All	1.18216e-131	2.04161	Up	1	Molecular_Function:transferase activity(GO:0016740);
Unigene4069_All	1.4927e-09	1.7498	Up	3	Biological_Process:signal transduction(GO:0007165);	Biological_Process:GTP catabolic process(GO:0006184);	Molecular_Function:ion binding(GO:0043167);
Unigene6549_All	7.74326e-25	-1.13893	Down	4	Biological_Process:oxidation-reduction process(GO:0055114);	Biological_Process:L-cysteine metabolic process(GO:0046439);	Molecular_Function:cysteine dioxygenase activity(GO:0017172);	Molecular_Function:iron ion binding(GO:0005506);
CL1714.Contig1_All	0.000482295	1.36318	Up	2	Biological_Process:methylation(GO:0032259);	Molecular_Function:methyltransferase activity(GO:0008168);
Unigene22449_All	1.03078e-07	-3.29564	Down	1	Cellular_Component:intracellular(GO:0005622);
CL616.Contig2_All	0.000221683	1.23098	Up	1	Cellular_Component:integral component of membrane(GO:0016021);
CL451.Contig2_All	1.89274e-07	1.03371	Up	1	Molecular_Function:transferase activity, transferring glycosyl groups(GO:0016757);
CL729.Contig1_All	2.36634e-08	8.92184	Up	3	Biological_Process:protein phosphorylation(GO:0006468);	Molecular_Function:protein tyrosine kinase activity(GO:0004713);	Molecular_Function:ATP binding(GO:0005524);
CL147.Contig6_All	3.98082e-14	1.04021	Up	2	Biological_Process:metabolic process(GO:0008152);	Molecular_Function:transferase activity, transferring acyl groups(GO:0016746);
CL931.Contig2_All	5.97587e-15	1.10275	Up	1	Molecular_Function:transferase activity(GO:0016740);
CL1530.Contig1_All	1.4932e-41	1.09954	Up	3	Biological_Process:protein ubiquitination(GO:0016567);	Cellular_Component:intracellular(GO:0005622);	Molecular_Function:ubiquitin-protein transferase activity(GO:0004842);
Unigene6391_All	8.62189e-07	1.12516	Up	1	Molecular_Function:zinc ion binding(GO:0008270);
CL1235.Contig3_All	1.22224e-23	1.39232	Up	1	Molecular_Function:metal ion binding(GO:0046872);
Unigene10139_All	0.000280662	1.12199	Up	3	Biological_Process:signal transduction(GO:0007165);	Cellular_Component:membrane(GO:0016020);	Molecular_Function:signal transducer activity(GO:0004871);
Unigene9454_All	6.0923e-05	2.44833	Up	1	Molecular_Function:binding(GO:0005488);
Unigene20377_All	2.79883e-09	-4.30378	Down	4	Biological_Process:protein catabolic process(GO:0030163);	Cellular_Component:cytoplasm(GO:0005737);	Molecular_Function:ATP binding(GO:0005524);	Molecular_Function:nucleoside-triphosphatase activity(GO:0017111);
Unigene14331_All	5.044e-06	8.81378	Up	6	Biological_Process:microtubule-based movement(GO:0007018);	Biological_Process:ATP catabolic process(GO:0006200);	Cellular_Component:dynein complex(GO:0030286);	Molecular_Function:ATP binding(GO:0005524);	Molecular_Function:microtubule motor activity(GO:0003777);	Molecular_Function:ATPase activity(GO:0016887);
CL2141.Contig2_All	3.10748e-30	1.87993	Up	2	Biological_Process:metabolic process(GO:0008152);	Molecular_Function:transaminase activity(GO:0008483);
Unigene20453_All	4.31115e-09	-3.05296	Down	1	Biological_Process:transport(GO:0006810);
CL729.Contig2_All	1.28728e-23	1.60602	Up	1	Molecular_Function:kinase activity(GO:0016301);
Unigene5072_All	3.75849e-08	1.5589	Up	4	Biological_Process:membrane protein ectodomain proteolysis(GO:0006509);	Biological_Process:Notch signaling pathway(GO:0007219);	Molecular_Function:metalloendopeptidase activity(GO:0004222);	Molecular_Function:zinc ion binding(GO:0008270);
CL3640.Contig1_All	1.15351e-120	2.05289	Up	5	Biological_Process:intracellular protein transport(GO:0006886);	Biological_Process:vesicle-mediated transport(GO:0016192);	Cellular_Component:endoplasmic reticulum(GO:0005783);	Cellular_Component:Golgi apparatus(GO:0005794);	Molecular_Function:GTP binding(GO:0005525);
CL2736.Contig1_All	2.18628e-37	1.1987	Up	2	Molecular_Function:actin binding(GO:0003779);	Molecular_Function:phospholipid binding(GO:0005543);
CL1235.Contig4_All	1.59814e-26	1.72528	Up	1	Molecular_Function:metal ion binding(GO:0046872);
Unigene1011_All	1.13087e-66	1.12256	Up	2	Biological_Process:glutathione biosynthetic process(GO:0006750);	Molecular_Function:glutamate-cysteine ligase activity(GO:0004357);
CL2107.Contig1_All	3.54587e-22	1.51889	Up	1	Cellular_Component:membrane(GO:0016020);
Unigene20789_All	5.50933e-09	-9.10591	Down	2	Cellular_Component:intracellular part(GO:0044424);	Molecular_Function:hydrolase activity(GO:0016787);
Unigene20584_All	1.63385e-23	-2.95525	Down	1	Molecular_Function:catalytic activity(GO:0003824);
Unigene2074_All	1.95519e-135	-2.81792	Down	1	Molecular_Function:metal ion binding(GO:0046872);
Unigene1277_All	3.96526e-29	1.83844	Up	2	Biological_Process:metabolic process(GO:0008152);	Molecular_Function:transferase activity, transferring acyl groups(GO:0016746);
Unigene5265_All	1.2865e-06	1.47321	Up	2	Molecular_Function:DNA binding(GO:0003677);	Molecular_Function:nucleotidyltransferase activity(GO:0016779);
Unigene16067_All	4.16806e-06	4.60486	Up	4	Biological_Process:cyclic nucleotide biosynthetic process(GO:0009190);	Molecular_Function:phosphorus-oxygen lyase activity(GO:0016849);	Molecular_Function:nucleotide binding(GO:0000166);	Molecular_Function:transferase activity, transferring phosphorus-containing groups(GO:0016772);
CL985.Contig1_All	7.26772e-25	2.15905	Up	2	Biological_Process:transmembrane transport(GO:0055085);	Cellular_Component:integral component of membrane(GO:0016021);
Unigene10589_All	2.54199e-06	1.15238	Up	2	Biological_Process:metabolic process(GO:0008152);	Molecular_Function:catalytic activity(GO:0003824);
CL1243.Contig1_All	2.30266e-17	1.02407	Up	3	Biological_Process:regulation of ARF protein signal transduction(GO:0032012);	Molecular_Function:ARF guanyl-nucleotide exchange factor activity(GO:0005086);	Molecular_Function:phospholipid binding(GO:0005543);
Unigene12370_All	1.53901e-05	-1.86454	Down	1	Molecular_Function:carbohydrate binding(GO:0030246);
Unigene13338_All	0.000262124	2.46428	Up	4	Biological_Process:transmembrane transport(GO:0055085);	Biological_Process:ion transport(GO:0006811);	Cellular_Component:integral component of membrane(GO:0016021);	Molecular_Function:ion channel activity(GO:0005216);
CL3020.Contig2_All	9.10308e-38	1.00615	Up	4	Biological_Process:fatty acid biosynthetic process(GO:0006633);	Biological_Process:oxidation-reduction process(GO:0055114);	Cellular_Component:integral component of membrane(GO:0016021);	Molecular_Function:oxidoreductase activity, acting on paired donors, with incorporation or reduction of molecular oxygen(GO:0016705);
CL586.Contig3_All	9.76823e-09	1.52252	Up	1	Cellular_Component:extracellular region(GO:0005576);
CL170.Contig1_All	4.44814e-10	1.62789	Up	2	Biological_Process:cellular amino acid biosynthetic process(GO:0008652);	Molecular_Function:transaminase activity(GO:0008483);
Unigene2504_All	9.62208e-06	1.13803	Up	1	Molecular_Function:transferase activity, transferring phosphorus-containing groups(GO:0016772);
Unigene21693_All	1.12911e-07	-3.598	Down	1	Cellular_Component:intracellular(GO:0005622);
CL504.Contig3_All	0.000337753	-7.69349	Down	6	Biological_Process:phosphorylation(GO:0016310);	Biological_Process:pyrimidine ribonucleoside biosynthetic process(GO:0046132);	Biological_Process:pyrimidine ribonucleoside triphosphate biosynthetic process(GO:0009209);	Biological_Process:pyrimidine ribonucleotide biosynthetic process(GO:0009220);	Molecular_Function:kinase activity(GO:0016301);	Molecular_Function:nucleotide binding(GO:0000166);
Unigene18479_All	2.00447e-07	3.57191	Up	2	Molecular_Function:hydrolase activity, acting on acid anhydrides(GO:0016817);	Molecular_Function:nucleic acid binding(GO:0003676);
Unigene13875_All	0.000240974	1.68499	Up	2	Biological_Process:signal transduction(GO:0007165);	Cellular_Component:intracellular(GO:0005622);
CL2925.Contig4_All	8.96187e-06	2.06461	Up	2	Biological_Process:dephosphorylation(GO:0016311);	Molecular_Function:phosphatase activity(GO:0016791);
CL601.Contig2_All	0	-1.12926	Down	8	Biological_Process:GTP catabolic process(GO:0006184);	Biological_Process:protein polymerization(GO:0051258);	Biological_Process:microtubule-based process(GO:0007017);	Cellular_Component:microtubule(GO:0005874);	Cellular_Component:cytoplasm(GO:0005737);	Molecular_Function:structural constituent of cytoskeleton(GO:0005200);	Molecular_Function:GTPase activity(GO:0003924);	Molecular_Function:GTP binding(GO:0005525);
CL1108.Contig1_All	7.16177e-17	1.99241	Up	4	Biological_Process:transport(GO:0006810);	Biological_Process:cellular process(GO:0009987);	Molecular_Function:nucleotide binding(GO:0000166);	Molecular_Function:ATPase activity(GO:0016887);
Unigene4003_All	0.00069027	1.01335	Up	3	Biological_Process:transport(GO:0006810);	Cellular_Component:integral component of membrane(GO:0016021);	Molecular_Function:nucleoside transmembrane transporter activity(GO:0005337);
Unigene1013_All	3.01621e-32	1.09372	Up	2	Biological_Process:carbohydrate metabolic process(GO:0005975);	Molecular_Function:hydrolase activity, hydrolyzing O-glycosyl compounds(GO:0004553);
CL1670.Contig1_All	2.2314e-45	1.44002	Up	2	Biological_Process:cellular protein modification process(GO:0006464);	Molecular_Function:palmitoyl-(protein) hydrolase activity(GO:0008474);
Unigene2802_All	2.65349e-36	1.23535	Up	3	Biological_Process:ubiquitin-dependent protein catabolic process(GO:0006511);	Cellular_Component:cullin-RING ubiquitin ligase complex(GO:0031461);	Molecular_Function:ubiquitin protein ligase binding(GO:0031625);
CL2094.Contig3_All	6.14124e-17	1.31187	Up	6	Biological_Process:imaginal disc-derived wing morphogenesis(GO:0007476);	Biological_Process:nucleoside metabolic process(GO:0009116);	Biological_Process:nucleotide biosynthetic process(GO:0009165);	Biological_Process:ribonucleoside monophosphate biosynthetic process(GO:0009156);	Molecular_Function:magnesium ion binding(GO:0000287);	Molecular_Function:ribose phosphate diphosphokinase activity(GO:0004749);
CL859.Contig1_All	6.42817e-26	4.04546	Up	1	Cellular_Component:nucleus(GO:0005634);
CL2857.Contig1_All	5.08983e-09	1.2027	Up	6	Biological_Process:glycogen biosynthetic process(GO:0005978);	Biological_Process:protein phosphorylation(GO:0006468);	Cellular_Component:phosphorylase kinase complex(GO:0005964);	Molecular_Function:ATP binding(GO:0005524);	Molecular_Function:phosphorylase kinase activity(GO:0004689);	Molecular_Function:calmodulin binding(GO:0005516);
CL545.Contig1_All	8.40632e-30	1.20387	Up	1	Molecular_Function:calcium ion binding(GO:0005509);
Unigene9211_All	3.88621e-26	2.40844	Up	3	Cellular_Component:myosin complex(GO:0016459);	Molecular_Function:ATP binding(GO:0005524);	Molecular_Function:motor activity(GO:0003774);
Unigene12565_All	2.06799e-19	2.00109	Up	4	Biological_Process:transport(GO:0006810);	Cellular_Component:membrane(GO:0016020);	Cellular_Component:synaptic vesicle(GO:0008021);	Molecular_Function:transporter activity(GO:0005215);
Unigene977_All	1.92738e-62	1.37162	Up	5	Biological_Process:ubiquitin-dependent protein catabolic process(GO:0006511);	Cellular_Component:nucleus(GO:0005634);	Cellular_Component:proteasome core complex, alpha-subunit complex(GO:0019773);	Cellular_Component:cytoplasm(GO:0005737);	Molecular_Function:threonine-type endopeptidase activity(GO:0004298);
CL1409.Contig1_All	1.68426e-10	1.31528	Up	4	Biological_Process:multicellular organismal development(GO:0007275);	Biological_Process:intracellular signal transduction(GO:0035556);	Cellular_Component:intracellular(GO:0005622);	Molecular_Function:signal transducer activity(GO:0004871);
Unigene19014_All	9.14294e-08	4.97072	Up	1	Biological_Process:lipopolysaccharide biosynthetic process(GO:0009103);
Unigene18668_All	0.000841914	3.21131	Up	6	Biological_Process:termination of G-protein coupled receptor signaling pathway(GO:0038032);	Biological_Process:protein phosphorylation(GO:0006468);	Molecular_Function:G-protein coupled receptor kinase activity(GO:0004703);	Molecular_Function:beta-adrenergic receptor kinase activity(GO:0047696);	Molecular_Function:ATP binding(GO:0005524);	Molecular_Function:phospholipid binding(GO:0005543);
Unigene8359_All	7.96644e-05	1.19286	Up	1	Molecular_Function:calcium ion binding(GO:0005509);
Unigene10451_All	5.6053e-159	1.01217	Up	2	Biological_Process:metabolic process(GO:0008152);	Molecular_Function:transferase activity, transferring acyl groups other than amino-acyl groups(GO:0016747);
Unigene4826_All	1.17938e-30	1.00182	Up	3	Biological_Process:sphingolipid metabolic process(GO:0006665);	Cellular_Component:membrane(GO:0016020);	Molecular_Function:hydrolase activity, acting on glycosyl bonds(GO:0016798);
Unigene13793_All	0.000315006	4.15571	Up	2	Biological_Process:transmembrane transport(GO:0055085);	Cellular_Component:integral component of membrane(GO:0016021);
CL211.Contig4_All	9.67118e-29	1.02922	Up	2	Biological_Process:response to stress(GO:0006950);	Molecular_Function:ATP binding(GO:0005524);
Unigene2493_All	2.65883e-22	1.46566	Up	3	Biological_Process:primary metabolic process(GO:0044238);	Biological_Process:organic substance metabolic process(GO:0071704);	Molecular_Function:catalytic activity(GO:0003824);
CL1933.Contig2_All	2.22686e-05	1.53343	Up	9	Biological_Process:protein ubiquitination(GO:0016567);	Biological_Process:cell surface receptor signaling pathway(GO:0007166);	Biological_Process:regulation of signaling(GO:0023051);	Cellular_Component:nucleus(GO:0005634);	Molecular_Function:ubiquitin-protein transferase activity(GO:0004842);	Molecular_Function:phosphotyrosine binding(GO:0001784);	Molecular_Function:calcium ion binding(GO:0005509);	Molecular_Function:zinc ion binding(GO:0008270);	Molecular_Function:)signal transducer activity(GO:0004871;
CL2935.Contig2_All	0.000693852	1.06583	Up	2	Biological_Process:isoprenoid biosynthetic process(GO:0008299);	Molecular_Function:transferase activity(GO:0016740);
CL510.Contig3_All	6.84935e-41	1.04535	Up	1	Molecular_Function:hydrolase activity(GO:0016787);
CL1210.Contig1_All	1.16658e-19	1.15778	Up	4	Biological_Process:mRNA splicing, via spliceosome(GO:0000398);	Biological_Process:amino acid transmembrane transport(GO:0003333);	Cellular_Component:membrane(GO:0016020);	Cellular_Component:precatalytic spliceosome(GO:0071011);
CL2253.Contig1_All	3.50756e-249	2.13629	Up	5	Biological_Process:transmembrane transport(GO:0055085);	Biological_Process:ATP catabolic process(GO:0006200);	Cellular_Component:integral component of membrane(GO:0016021);	Molecular_Function:ATP binding(GO:0005524);	Molecular_Function:ATPase activity, coupled to transmembrane movement of substances(GO:0042626);
Unigene3493_All	1.1734e-09	1.07545	Up	2	Biological_Process:methylation(GO:0032259);	Molecular_Function:methyltransferase activity(GO:0008168);
Unigene5565_All	4.52865e-22	1.05243	Up	3	Biological_Process:iron-sulfur cluster assembly(GO:0016226);	Biological_Process:histone acetylation(GO:0016573);	Molecular_Function:histone acetyltransferase activity(GO:0004402);
CL777.Contig2_All	2.36695e-08	6.94251	Up	4	Biological_Process:carbohydrate biosynthetic process(GO:0016051);	Cellular_Component:cytoplasm(GO:0005737);	Molecular_Function:carbohydrate binding(GO:0030246);	Molecular_Function:glutamine-fructose-6-phosphate transaminase (isomerizing) activity(GO:0004360);
Unigene7689_All	9.48138e-13	2.12268	Up	1	Molecular_Function:metal ion binding(GO:0046872);
Unigene15194_All	0.00027158	2.17816	Up	1	Molecular_Function:zinc ion binding(GO:0008270);
CL2829.Contig2_All	4.8208e-12	1.90115	Up	1	Biological_Process:single-organism transport(GO:0044765);
Unigene7830_All	9.69652e-07	1.18982	Up	1	Biological_Process:protein targeting to Golgi(GO:0000042);
Unigene20996_All	1.18711e-06	-3.87652	Down	4	Biological_Process:ribosome biogenesis(GO:0042254);	Biological_Process:(GO:0009987)cellular process;	Cellular_Component:(GO:0044424)intracellular part;	Molecular_Function:(GO:0005488)binding;
