# Supplementary material for: Insecticidal Activity of Melaleuca alternifolia Essential Oil and RNA-Seq Analysis of Sitophilus zeamais Transcriptome in Response to Oil Fumigation
Source: PLoS One. 2016 Dec 9;11(12):e0167748. doi: 10.1371/journal.pone.0167748 (PMC5147960; doi:10.1371/journal.pone.0167748)
Supplement: S4 Table — (XLSX) [file pone.0167748.s004.xlsx]

## Sheet: S4 Table
S4 Table Differentially expressed genes with KEGG annotations
Min Liao1, Jin-Jing Xiao1, Li-Jun Zhou1, Yang Liu2, Xiang-Wei Wu1, 3, Ri-Mao Hua1, 3,Gui-Rong Wang2, Hai-Qun Cao1, 3*
#KEGG_n	295	KEGG_N
#Pathway	ko_ID	Unigene	Differentially expressed genes	Level 1	Level 2
Proteasome	ko03050	30 (1.22%)	Unigene2826_All, CL8.Contig1_All, Unigene5981_All, Unigene977_All, Unigene1555_All, Unigene10962_All, Unigene10217_All, Unigene3469_All, Unigene7523_All, Unigene10609_All, CL3084.Contig1_All, Unigene6813_All, Unigene8489_All, Unigene2223_All, Unigene1721_All, Unigene1800_All, Unigene20789_All, Unigene22415_All, Unigene20377_All, Unigene23025_All, Unigene21346_All, Unigene22739_All, Unigene20843_A…	Genetic Information Processing	Folding, sorting and degradation
Thyroid cancer	ko05216	16 (0.65%)	Unigene10747_All, Unigene4300_All, Unigene16947_All, Unigene10547_All, CL3227.Contig1_All, CL885.Contig1_All, CL2701.Contig1_All, Unigene6510_All, Unigene10037_All, CL885.Contig2_All, Unigene9878_All, CL885.Contig3_All, Unigene10539_All, Unigene36_All, Unigene5231_All, Unigene7282_All	Human Diseases	Cancers: Specific types
Bile secretion	ko04976	50 (2.04%)	Unigene19020_All, CL1045.Contig1_All, CL1045.Contig3_All, Unigene19076_All, Unigene13223_All, Unigene2131_All, Unigene2513_All, CL2253.Contig1_All, Unigene12358_All, CL1313.Contig1_All, CL3123.Contig3_All, CL162.Contig1_All, CL1108.Contig1_All, CL564.Contig1_All, CL931.Contig1_All, CL2909.Contig2_All, CL702.Contig1_All, CL1108.Contig2_All, Unigene1263_All, CL2909.Contig4_All, Unigene5776_All, Uni…	Organismal Systems	Digestive system
Metabolism of xenobiotics by cytochrome P450	ko00980	30 (1.22%)	CL1789.Contig2_All, CL1045.Contig1_All, CL1045.Contig3_All, Unigene13223_All, Unigene2131_All, Unigene9630_All, CL2313.Contig2_All, Unigene12358_All, Unigene2033_All, CL1313.Contig1_All, CL3123.Contig3_All, Unigene9616_All, Unigene10949_All, CL931.Contig1_All, Unigene7340_All, Unigene5776_All, CL2313.Contig1_All, Unigene914_All, CL1184.Contig2_All, CL2197.Contig3_All, CL1623.Contig1_All, Unigene4…	Metabolism	Xenobiotics biodegradation and metabolism
Phagosome	ko04145	90 (3.66%)	Unigene18681_All, Unigene14331_All, Unigene15006_All, CL1274.Contig5_All, CL445.Contig3_All, Unigene19436_All, CL3530.Contig2_All, Unigene12904_All, Unigene10221_All, Unigene11896_All, Unigene514_All, Unigene11842_All, Unigene4633_All, CL3530.Contig1_All, Unigene11283_All, CL235.Contig2_All, Unigene11290_All, CL445.Contig1_All, Unigene11467_All, Unigene2654_All, CL2333.Contig1_All, CL2701.Contig1…	Cellular Processes	Transport and catabolism
Adherens junction	ko04520	58 (2.36%)	CL3596.Contig1_All, Unigene13760_All, Unigene13249_All, Unigene17774_All, Unigene12904_All, Unigene17737_All, Unigene14465_All, Unigene1996_All, Unigene794_All, Unigene17537_All, Unigene4300_All, CL2336.Contig2_All, Unigene10547_All, Unigene8109_All, CL885.Contig1_All, Unigene5217_All, CL2701.Contig1_All, Unigene6510_All, Unigene3741_All, CL885.Contig2_All, Unigene10633_All, Unigene10031_All, Uni…	Cellular Processes	Cellular community
Regulation of actin cytoskeleton	ko04810	110 (4.48%)	Unigene18681_All, CL2992.Contig1_All, Unigene18840_All, Unigene17501_All, Unigene15006_All, Unigene13760_All, Unigene17957_All, Unigene15215_All, Unigene19436_All, CL3530.Contig2_All, Unigene12904_All, Unigene10221_All, Unigene18522_All, Unigene11896_All, Unigene13576_All, Unigene14795_All, CL751.Contig9_All, Unigene11894_All, Unigene10747_All, Unigene4300_All, Unigene19785_All, Unigene10623_All,…	Cellular Processes	Cell motility
Chemical carcinogenesis	ko05204	30 (1.22%)	CL1789.Contig2_All, CL1045.Contig1_All, CL1045.Contig3_All, Unigene13223_All, Unigene2131_All, Unigene19441_All, Unigene9630_All, CL2313.Contig2_All, Unigene12358_All, Unigene2033_All, CL1313.Contig1_All, CL3123.Contig3_All, Unigene9616_All, Unigene10949_All, CL931.Contig1_All, Unigene7340_All, Unigene5776_All, CL2313.Contig1_All, Unigene914_All, CL1184.Contig2_All, CL2197.Contig3_All, CL1623.Con…	Human Diseases	Cancers: Overview
Chronic myeloid leukemia	ko05220	31 (1.26%)	CL2992.Contig1_All, Unigene15215_All, Unigene18202_All, CL2817.Contig2_All, CL169.Contig2_All, Unigene10747_All, Unigene4300_All, Unigene18923_All, Unigene10547_All, Unigene20160_All, Unigene5217_All, CL2817.Contig1_All, Unigene10113_All, CL2555.Contig2_All, Unigene6468_All, CL1933.Contig2_All, Unigene9115_All, CL17.Contig2_All, CL537.Contig2_All, Unigene5061_All, Unigene1423_All, CL3746.Contig2_…	Human Diseases	Cancers: Specific types
Drug metabolism - cytochrome P450	ko00982	30 (1.22%)	CL1789.Contig2_All, CL1045.Contig1_All, CL1045.Contig3_All, Unigene13223_All, Unigene2131_All, Unigene9630_All, CL2313.Contig2_All, Unigene12358_All, Unigene2033_All, CL1313.Contig1_All, CL3123.Contig3_All, Unigene9616_All, Unigene10949_All, CL931.Contig1_All, Unigene7340_All, Unigene5776_All, CL2313.Contig1_All, Unigene914_All, CL1184.Contig2_All, CL2197.Contig3_All, CL1623.Contig1_All, Unigene4…	Metabolism	Xenobiotics biodegradation and metabolism
Rheumatoid arthritis	ko05323	33 (1.34%)	Unigene15006_All, CL1274.Contig5_All, CL3530.Contig2_All, Unigene10221_All, Unigene11842_All, Unigene4633_All, Unigene11283_All, Unigene11467_All, Unigene2672_All, Unigene10793_All, Unigene2973_All, CL2338.Contig1_All, CL1299.Contig2_All, Unigene4806_All, Unigene20240_All, Unigene22539_All, Unigene20218_All, Unigene20028_All, Unigene21507_All, Unigene22952_All, Unigene21825_All, CL1274.Contig4_Al…	Human Diseases	Immune diseases
Pentose and glucuronate interconversions	ko00040	28 (1.14%)	CL1045.Contig1_All, CL1045.Contig3_All, Unigene13223_All, Unigene2131_All, CL1436.Contig2_All, Unigene8488_All, Unigene4693_All, Unigene936_All, Unigene12685_All, Unigene12358_All, CL1313.Contig1_All, CL3123.Contig3_All, CL931.Contig1_All, Unigene974_All, Unigene5776_All, CL3333.Contig1_All, CL3333.Contig2_All, CL1184.Contig2_All, CL2197.Contig3_All, CL1623.Contig1_All, Unigene4216_All, CL931.Con…	Metabolism	Carbohydrate metabolism
Protein processing in endoplasmic reticulum	ko04141	73 (2.97%)	CL179.Contig3_All, Unigene12174_All, Unigene14669_All, Unigene14593_All, Unigene3405_All, CL179.Contig7_All, Unigene863_All, Unigene7700_All, CL3640.Contig1_All, CL2605.Contig1_All, Unigene13133_All, Unigene12197_All, CL78.Contig2_All, CL211.Contig1_All, CL2036.Contig2_All, CL78.Contig1_All, CL2036.Contig3_All, Unigene5131_All, CL3349.Contig2_All, CL1958.Contig2_All, Unigene9698_All, CL488.Contig…	Genetic Information Processing	Folding, sorting and degradation
Hematopoietic cell lineage	ko04640	34 (1.38%)	Unigene15006_All, CL3530.Contig2_All, CL2249.Contig1_All, Unigene10222_All, CL2472.Contig1_All, Unigene11283_All, CL2461.Contig2_All, Unigene2654_All, Unigene7316_All, CL2573.Contig1_All, CL2472.Contig2_All, Unigene7854_All, CL3461.Contig3_All, Unigene4005_All, Unigene3991_All, CL246.Contig2_All, CL213.Contig3_All, Unigene10793_All, Unigene2484_All, CL205.Contig3_All, Unigene10652_All, CL3461.Con…	Organismal Systems	Immune system
Leukocyte transendothelial migration	ko04670	66 (2.69%)	Unigene18681_All, CL2992.Contig1_All, Unigene15006_All, Unigene15215_All, Unigene19436_All, Unigene13249_All, CL3530.Contig2_All, Unigene12904_All, Unigene10221_All, Unigene11896_All, Unigene13576_All, Unigene14465_All, CL751.Contig9_All, Unigene11283_All, Unigene20160_All, Unigene2654_All, CL2701.Contig1_All, Unigene6510_All, CL118.Contig1_All, Unigene7781_All, Unigene2485_All, Unigene7854_All, …	Organismal Systems	Immune system
ABC transporters	ko02010	38 (1.55%)	Unigene13543_All, Unigene813_All, Unigene13661_All, CL3774.Contig2_All, CL1007.Contig1_All, Unigene2513_All, CL2253.Contig1_All, CL162.Contig1_All, CL1108.Contig1_All, CL564.Contig1_All, CL2909.Contig2_All, CL1108.Contig2_All, Unigene1263_All, CL2909.Contig4_All, CL478.Contig1_All, Unigene4609_All, Unigene6623_All, Unigene5209_All, Unigene6484_All, Unigene7057_All, Unigene2512_All, CL478.Contig2_…	Environmental Information Processing	Membrane transport
Starch and sucrose metabolism	ko00500	29 (1.18%)	CL1045.Contig1_All, CL1045.Contig3_All, Unigene13223_All, Unigene2131_All, Unigene12358_All, CL1313.Contig1_All, CL3123.Contig3_All, CL931.Contig1_All, Unigene5776_All, CL684.Contig1_All, CL1184.Contig2_All, CL2197.Contig3_All, CL1623.Contig1_All, CL1344.Contig4_All, Unigene11387_All, Unigene4216_All, CL1344.Contig1_All, CL931.Contig2_All, CL1444.Contig2_All, Unigene1013_All, Unigene3784_All, Uni…	Metabolism	Carbohydrate metabolism
Prostate cancer	ko05215	46 (1.87%)	CL2992.Contig1_All, Unigene15006_All, CL1789.Contig2_All, Unigene15215_All, Unigene18202_All, Unigene17774_All, CL2817.Contig2_All, Unigene9630_All, Unigene10747_All, CL2313.Contig2_All, Unigene4300_All, Unigene18923_All, Unigene2033_All, Unigene9616_All, Unigene11283_All, Unigene10949_All, Unigene10547_All, CL885.Contig1_All, CL2817.Contig1_All, Unigene7340_All, Unigene6510_All, Unigene10113_All…	Human Diseases	Cancers: Specific types
Choline metabolism in cancer	ko05231	45 (1.83%)	Unigene16711_All, CL2992.Contig1_All, Unigene15006_All, Unigene13760_All, Unigene15215_All, Unigene19262_All, CL2499.Contig1_All, CL2499.Contig3_All, Unigene10747_All, Unigene4300_All, CL2964.Contig2_All, CL387.Contig2_All, CL387.Contig3_All, Unigene11283_All, Unigene10547_All, Unigene8109_All, CL78.Contig2_All, CL78.Contig1_All, CL554.Contig6_All, CL45.Contig2_All, CL554.Contig4_All, Unigene1011…	Human Diseases	Cancers: Overview
Chemokine signaling pathway	ko04062	51 (2.08%)	CL2992.Contig1_All, Unigene13760_All, Unigene15215_All, Unigene18668_All, CL169.Contig2_All, Unigene13576_All, Unigene10842_All, Unigene1996_All, CL751.Contig9_All, Unigene10747_All, Unigene4300_All, Unigene19785_All, Unigene10547_All, Unigene3756_All, CL118.Contig1_All, Unigene10113_All, Unigene6468_All, Unigene10253_All, Unigene9115_All, Unigene5902_All, CL2580.Contig2_All, CL17.Contig2_All, CL…	Organismal Systems	Immune system
Glycerolipid metabolism	ko00561	32 (1.3%)	Unigene16711_All, CL2499.Contig1_All, CL2499.Contig3_All, CL1436.Contig2_All, Unigene8488_All, Unigene4693_All, Unigene936_All, Unigene12685_All, CL389.Contig2_All, CL389.Contig1_All, Unigene974_All, CL554.Contig6_All, CL1744.Contig4_All, CL554.Contig4_All, Unigene22721_All, CL554.Contig2_All, Unigene11388_All, CL554.Contig3_All, CL3333.Contig1_All, CL3333.Contig2_All, CL510.Contig1_All, CL510.Co…	Metabolism	Lipid metabolism
Degradation of aromatic compounds	ko01220	9 (0.37%)	Unigene8488_All, Unigene4693_All, Unigene13648_All, Unigene936_All, Unigene12685_All, Unigene974_All, CL3333.Contig1_All, CL3333.Contig2_All, CL1597.Contig1_All	Metabolism	Global and overview maps
ECM-receptor interaction	ko04512	49 (2%)	Unigene18681_All, Unigene18137_All, Unigene15006_All, Unigene12895_All, Unigene19436_All, Unigene17443_All, Unigene12904_All, Unigene3275_All, Unigene11896_All, Unigene14667_All, Unigene10449_All, Unigene15698_All, CL2472.Contig1_All, Unigene16947_All, Unigene347_All, Unigene11283_All, Unigene2654_All, CL45.Contig2_All, CL2701.Contig1_All, Unigene7781_All, Unigene7316_All, CL2573.Contig1_All, Uni…	Environmental Information Processing	Signaling molecules and interaction
Osteoclast differentiation	ko04380	36 (1.47%)	CL2992.Contig1_All, Unigene15215_All, Unigene18937_All, Unigene14669_All, Unigene16492_All, Unigene17537_All, Unigene4300_All, Unigene7713_All, Unigene10547_All, CL78.Contig2_All, CL78.Contig1_All, Unigene2654_All, Unigene10113_All, Unigene6468_All, CL3278.Contig2_All, CL2573.Contig1_All, Unigene9115_All, Unigene7854_All, CL17.Contig2_All, CL537.Contig2_All, CL213.Contig3_All, Unigene10793_All, U…	Organismal Systems	Development
Steroid hormone biosynthesis	ko00140	17 (0.69%)	CL1045.Contig1_All, CL1045.Contig3_All, Unigene13223_All, Unigene2131_All, Unigene19441_All, CL889.Contig2_All, Unigene12358_All, CL1313.Contig1_All, CL3123.Contig3_All, CL931.Contig1_All, Unigene5776_All, CL1184.Contig2_All, CL2197.Contig3_All, CL1623.Contig1_All, Unigene4216_All, CL931.Contig2_All, Unigene3784_All	Metabolism	Lipid metabolism
Wnt signaling pathway	ko04310	44 (1.79%)	CL292.Contig3_All, Unigene17774_All, Unigene17506_All, Unigene9260_All, CL3315.Contig1_All, CL2677.Contig5_All, Unigene794_All, Unigene17537_All, Unigene11215_All, Unigene9313_All, Unigene8971_All, CL2731.Contig2_All, CL292.Contig1_All, Unigene10524_All, CL78.Contig2_All, CL885.Contig1_All, CL78.Contig1_All, Unigene5217_All, Unigene6510_All, Unigene12135_All, CL885.Contig2_All, CL2677.Contig4_All…	Environmental Information Processing	Signal transduction
Porphyrin and chlorophyll metabolism	ko00860	21 (0.86%)	CL1045.Contig1_All, CL1045.Contig3_All, Unigene13223_All, Unigene2131_All, Unigene12358_All, CL1313.Contig1_All, CL3123.Contig3_All, CL931.Contig1_All, CL1065.Contig3_All, Unigene5776_All, CL1065.Contig4_All, Unigene4368_All, CL1184.Contig2_All, CL2197.Contig3_All, CL1623.Contig1_All, CL1065.Contig2_All, Unigene4216_All, CL1462.Contig1_All, CL931.Contig2_All, Unigene1013_All, Unigene3784_All	Metabolism	Metabolism of cofactors and vitamins
Bacterial invasion of epithelial cells	ko05100	61 (2.48%)	Unigene18681_All, CL2992.Contig1_All, Unigene13760_All, Unigene17957_All, Unigene15215_All, Unigene19436_All, CL518.Contig2_All, Unigene12904_All, Unigene10842_All, Unigene1537_All, Unigene11335_All, Unigene8109_All, Unigene2654_All, CL2701.Contig1_All, Unigene6510_All, CL118.Contig1_All, Unigene7781_All, CL1933.Contig2_All, Unigene10031_All, Unigene7854_All, Unigene10305_All, CL537.Contig2_All, …	Human Diseases	Infectious diseases: Bacterial
Bladder cancer	ko05219	12 (0.49%)	Unigene18202_All, CL2817.Contig2_All, Unigene41_All, Unigene10747_All, Unigene4300_All, Unigene18923_All, Unigene10547_All, CL2817.Contig1_All, CL2701.Contig1_All, Unigene3741_All, Unigene5231_All, Unigene8618_All	Human Diseases	Cancers: Specific types
Ascorbate and aldarate metabolism	ko00053	19 (0.77%)	CL1045.Contig1_All, CL1045.Contig3_All, Unigene13223_All, Unigene2131_All, Unigene13648_All, Unigene12358_All, CL1313.Contig1_All, CL3123.Contig3_All, CL931.Contig1_All, Unigene5776_All, CL1184.Contig2_All, CL2197.Contig3_All, CL1623.Contig1_All, Unigene4216_All, Unigene1493_All, CL931.Contig2_All, Unigene7019_All, Unigene3784_All, CL1597.Contig1_All	Metabolism	Carbohydrate metabolism
Fat digestion and absorption	ko04975	19 (0.77%)	Unigene14388_All, CL2499.Contig1_All, Unigene18973_All, CL2499.Contig3_All, Unigene22721_All, Unigene4640_All, Unigene1700_All, Unigene8967_All, Unigene6322_All, Unigene2458_All, Unigene7797_All, Unigene18_All, CL510.Contig1_All, CL510.Contig2_All, Unigene10245_All, CL333.Contig1_All, CL510.Contig3_All, Unigene5303_All, CL3356.Contig1_All	Organismal Systems	Digestive system
Platelet activation	ko04611	68 (2.77%)	Unigene18681_All, CL2992.Contig1_All, Unigene17501_All, Unigene15215_All, Unigene19436_All, Unigene12904_All, CL2604.Contig1_All, CL1427.Contig3_All, Unigene14795_All, CL751.Contig9_All, CL340.Contig3_All, Unigene4300_All, CL1585.Contig1_All, Unigene10623_All, CL2472.Contig1_All, Unigene10547_All, CL3006.Contig2_All, Unigene2654_All, CL2701.Contig1_All, Unigene7781_All, Unigene7316_All, CL2573.Co…	Organismal Systems	Immune system
Shigellosis	ko05131	58 (2.36%)	Unigene18681_All, Unigene15006_All, Unigene13760_All, Unigene17957_All, Unigene19436_All, Unigene12904_All, Unigene18522_All, Unigene10842_All, CL751.Contig9_All, Unigene4300_All, Unigene11283_All, Unigene10547_All, Unigene8109_All, CL78.Contig2_All, CL78.Contig1_All, Unigene2654_All, CL2701.Contig1_All, CL118.Contig1_All, Unigene7781_All, CL887.Contig1_All, Unigene6468_All, Unigene10031_All, Uni…	Human Diseases	Infectious diseases: Bacterial
Focal adhesion	ko04510	85 (3.46%)	Unigene18681_All, CL2992.Contig1_All, Unigene17501_All, Unigene15006_All, Unigene17957_All, Unigene15215_All, Unigene19436_All, Unigene12904_All, Unigene18522_All, Unigene11896_All, Unigene14667_All, Unigene13576_All, Unigene14795_All, CL751.Contig9_All, Unigene4300_All, Unigene15698_All, Unigene10623_All, Unigene8121_All, Unigene11283_All, CL484.Contig1_All, Unigene10547_All, CL78.Contig2_All, C…	Cellular Processes	Cellular community
Hepatitis C	ko05160	31 (1.26%)	CL2992.Contig1_All, Unigene15215_All, Unigene10747_All, Unigene4300_All, Unigene2230_All, Unigene4633_All, Unigene13133_All, Unigene10547_All, Unigene345_All, CL78.Contig2_All, CL702.Contig1_All, CL78.Contig1_All, Unigene10113_All, CL3349.Contig2_All, Unigene3741_All, Unigene10037_All, Unigene6468_All, Unigene9115_All, CL17.Contig2_All, CL537.Contig2_All, Unigene8967_All, CL1300.Contig2_All, CL37…	Human Diseases	Infectious diseases: Viral
MAPK signaling pathway - fly	ko04013	9 (0.37%)	Unigene10747_All, Unigene4300_All, Unigene10547_All, Unigene20160_All, Unigene10113_All, Unigene3741_All, Unigene5279_All, Unigene5061_All, CL2512.Contig1_All	Environmental Information Processing	Signal transduction
Epstein-Barr virus infection	ko05169	87 (3.54%)	CL2938.Contig2_All, CL2992.Contig1_All, Unigene15006_All, Unigene15215_All, Unigene17774_All, Unigene771_All, CL2817.Contig2_All, CL1263.Contig3_All, Unigene14669_All, Unigene7555_All, Unigene17875_All, CL1957.Contig3_All, Unigene17537_All, Unigene9277_All, Unigene13133_All, Unigene3766_All, Unigene11283_All, Unigene345_All, CL78.Contig2_All, CL211.Contig1_All, CL2461.Contig2_All, Unigene10161_Al…	Human Diseases	Infectious diseases: Viral
Proteoglycans in cancer	ko05205	108 (4.4%)	Unigene18681_All, CL2992.Contig1_All, CL974.Contig1_All, Unigene17272_All, Unigene15006_All, CL1274.Contig5_All, Unigene15215_All, Unigene19436_All, Unigene12904_All, CL2817.Contig2_All, Unigene16351_All, Unigene11896_All, Unigene9260_All, Unigene13576_All, CL751.Contig9_All, CL340.Contig3_All, CL1317.Contig1_All, Unigene10747_All, Unigene4300_All, Unigene19785_All, CL2964.Contig2_All, Unigene118…	Human Diseases	Cancers: Overview
Melanoma	ko05218	21 (0.86%)	CL2992.Contig1_All, Unigene15006_All, Unigene15215_All, Unigene18202_All, CL2817.Contig2_All, Unigene10747_All, Unigene4300_All, Unigene18923_All, Unigene11283_All, Unigene10547_All, CL2817.Contig1_All, CL2701.Contig1_All, Unigene3741_All, CL537.Contig2_All, CL3746.Contig2_All, Unigene5815_All, CL537.Contig3_All, Unigene7572_All, CL1299.Contig2_All, CL2005.Contig3_All, CL2992.Contig2_All	Human Diseases	Cancers: Specific types
FoxO signaling pathway	ko04068	37 (1.51%)	CL2992.Contig1_All, Unigene15215_All, Unigene18031_All, Unigene17774_All, Unigene17737_All, CL2817.Contig2_All, Unigene15799_All, Unigene794_All, Unigene10747_All, Unigene4300_All, Unigene10547_All, CL78.Contig2_All, Unigene2489_All, CL78.Contig1_All, Unigene5217_All, CL2817.Contig1_All, Unigene988_All, Unigene10113_All, Unigene3741_All, Unigene6468_All, Unigene9115_All, CL17.Contig2_All, CL537.C…	Environmental Information Processing	Signal transduction
RIG-I-like receptor signaling pathway	ko04622	13 (0.53%)	Unigene18937_All, Unigene17537_All, Unigene345_All, CL78.Contig2_All, CL2285.Contig2_All, CL78.Contig1_All, Unigene5606_All, Unigene6468_All, CL3278.Contig2_All, Unigene9115_All, CL17.Contig2_All, CL2739.Contig1_All, CL477.Contig6_All	Organismal Systems	Immune system
T cell receptor signaling pathway	ko04660	32 (1.3%)	CL2992.Contig1_All, Unigene15215_All, Unigene14669_All, Unigene16492_All, Unigene13576_All, Unigene10747_All, Unigene17537_All, Unigene4300_All, Unigene7713_All, Unigene10547_All, CL78.Contig2_All, CL78.Contig1_All, CL2701.Contig1_All, Unigene10113_All, Unigene6468_All, CL1933.Contig2_All, Unigene10253_All, Unigene9115_All, CL17.Contig2_All, CL537.Contig2_All, CL3746.Contig2_All, CL1933.Contig1_A…	Organismal Systems	Immune system
Basal cell carcinoma	ko05217	11 (0.45%)	Unigene9260_All, Unigene10524_All, CL885.Contig1_All, Unigene6510_All, CL885.Contig2_All, CL1409.Contig2_All, CL1409.Contig1_All, CL885.Contig3_All, Unigene36_All, Unigene5215_All, Unigene2504_All	Human Diseases	Cancers: Specific types
Pancreatic cancer	ko05212	22 (0.9%)	CL2992.Contig1_All, Unigene15215_All, Unigene18202_All, Unigene10747_All, Unigene4300_All, Unigene18923_All, Unigene10547_All, CL78.Contig2_All, CL78.Contig1_All, Unigene5217_All, Unigene3741_All, Unigene6468_All, Unigene9115_All, CL17.Contig2_All, CL537.Contig2_All, Unigene11372_All, CL3746.Contig2_All, Unigene11453_All, CL537.Contig3_All, Unigene4886_All, CL2992.Contig2_All, CL477.Contig6_All	Human Diseases	Cancers: Specific types
Salmonella infection	ko05132	43 (1.75%)	Unigene14331_All, Unigene13760_All, CL751.Contig9_All, CL2370.Contig1_All, Unigene4300_All, Unigene8121_All, Unigene16947_All, Unigene10547_All, CL235.Contig2_All, CL921.Contig1_All, Unigene8109_All, CL78.Contig2_All, CL78.Contig1_All, CL2370.Contig2_All, CL1025.Contig1_All, Unigene10633_All, Unigene10031_All, CL2754.Contig1_All, Unigene11372_All, CL235.Contig4_All, Unigene7598_All, CL1214.Contig…	Human Diseases	Infectious diseases: Bacterial
Ubiquinone and other terpenoid-quinone biosynthesis	ko00130	8 (0.33%)	CL88.Contig2_All, CL88.Contig1_All, Unigene293_All, CL2141.Contig2_All, CL1836.Contig1_All, Unigene1379_All, CL1836.Contig2_All, CL555.Contig1_All	Metabolism	Metabolism of cofactors and vitamins
Rap1 signaling pathway	ko04015	75 (3.05%)	Unigene18681_All, CL2992.Contig1_All, Unigene15006_All, Unigene15215_All, Unigene19436_All, Unigene13249_All, CL3530.Contig2_All, Unigene12904_All, Unigene17737_All, Unigene10221_All, CL1010.Contig3_All, CL1010.Contig2_All, CL1427.Contig3_All, Unigene14585_All, Unigene13576_All, Unigene1996_All, Unigene10747_All, Unigene4300_All, Unigene19785_All, CL1585.Contig1_All, Unigene11283_All, Unigene1054…	Environmental Information Processing	Signal transduction
Toll-like receptor signaling pathway	ko04620	21 (0.86%)	CL2992.Contig1_All, Unigene15215_All, Unigene14669_All, Unigene17537_All, Unigene4300_All, Unigene4633_All, Unigene10547_All, Unigene345_All, CL78.Contig2_All, CL78.Contig1_All, Unigene6468_All, Unigene9115_All, CL17.Contig2_All, CL537.Contig2_All, Unigene11372_All, CL3746.Contig2_All, CL537.Contig3_All, CL2992.Contig2_All, Unigene20028_All, Unigene21507_All, CL477.Contig6_All	Organismal Systems	Immune system
alpha-Linolenic acid metabolism	ko00592	7 (0.29%)	Unigene18973_All, Unigene12355_All, CL3380.Contig1_All, Unigene7920_All, CL333.Contig1_All, Unigene5614_All, Unigene20584_All	Metabolism	Lipid metabolism
Colorectal cancer	ko05210	24 (0.98%)	CL2992.Contig1_All, Unigene15215_All, Unigene10747_All, Unigene4300_All, Unigene10547_All, CL78.Contig2_All, CL885.Contig1_All, CL78.Contig1_All, Unigene5217_All, Unigene6510_All, CL885.Contig2_All, CL537.Contig2_All, CL885.Contig3_All, Unigene11372_All, CL3746.Contig2_All, Unigene36_All, Unigene11453_All, CL537.Contig3_All, Unigene4886_All, Unigene8845_All, Unigene5231_All, CL2992.Contig2_All, U…	Human Diseases	Cancers: Specific types
Jak-STAT signaling pathway	ko04630	22 (0.9%)	CL2992.Contig1_All, Unigene15215_All, Unigene17774_All, CL169.Contig2_All, CL1872.Contig1_All, CL3117.Contig2_All, Unigene2230_All, Unigene20160_All, Unigene10113_All, CL537.Contig2_All, Unigene5061_All, CL3117.Contig1_All, Unigene1423_All, CL3746.Contig2_All, CL1001.Contig3_All, CL763.Contig2_All, CL1872.Contig2_All, CL537.Contig3_All, CL1001.Contig2_All, Unigene5231_All, CL2992.Contig2_All, Uni…	Environmental Information Processing	Signal transduction
TNF signaling pathway	ko04668	31 (1.26%)	CL2992.Contig1_All, CL1414.Contig1_All, Unigene15215_All, CL3530.Contig2_All, Unigene14669_All, Unigene41_All, Unigene17537_All, Unigene4300_All, Unigene9244_All, Unigene10547_All, CL78.Contig2_All, Unigene6657_All, CL78.Contig1_All, Unigene5606_All, CL2701.Contig1_All, Unigene6468_All, Unigene9115_All, CL17.Contig2_All, CL537.Contig2_All, CL1441.Contig2_All, CL1441.Contig3_All, CL1441.Contig1_Al…	Environmental Information Processing	Signal transduction
Dorso-ventral axis formation	ko04320	25 (1.02%)	Unigene13760_All, CL319.Contig1_All, Unigene1828_All, Unigene10747_All, Unigene4300_All, CL626.Contig1_All, Unigene10547_All, Unigene8348_All, CL471.Contig2_All, CL118.Contig1_All, Unigene10113_All, CL626.Contig3_All, Unigene3741_All, Unigene10031_All, Unigene7848_All, Unigene10089_All, CL319.Contig2_All, CL229.Contig2_All, CL2512.Contig1_All, Unigene9942_All, CL3624.Contig1_All, Unigene20137_All…	Organismal Systems	Development
Hepatitis B	ko05161	33 (1.34%)	Unigene18681_All, CL2992.Contig1_All, Unigene15215_All, Unigene18202_All, Unigene17774_All, CL169.Contig2_All, Unigene10747_All, Unigene4300_All, Unigene18923_All, Unigene4633_All, Unigene10547_All, Unigene345_All, CL78.Contig2_All, CL78.Contig1_All, Unigene5606_All, Unigene5217_All, Unigene10113_All, Unigene6468_All, Unigene9115_All, CL17.Contig2_All, CL537.Contig2_All, Unigene1423_All, CL3746.C…	Human Diseases	Infectious diseases: Viral
RNA polymerase	ko03020	33 (1.34%)	CL2938.Contig2_All, Unigene17208_All, Unigene771_All, CL1263.Contig3_All, Unigene7555_All, Unigene17875_All, Unigene332_All, CL1957.Contig3_All, CL2617.Contig2_All, Unigene10161_All, CL1711.Contig2_All, CL2151.Contig1_All, CL17.Contig2_All, CL3282.Contig2_All, Unigene105_All, Unigene7731_All, CL2237.Contig1_All, CL748.Contig3_All, Unigene7311_All, Unigene8349_All, CL1234.Contig4_All, Unigene5411_…	Genetic Information Processing	Transcription
Natural killer cell mediated cytotoxicity	ko04650	24 (0.98%)	CL2992.Contig1_All, Unigene15006_All, Unigene15215_All, CL3530.Contig2_All, Unigene10221_All, Unigene13576_All, Unigene10747_All, Unigene4300_All, Unigene11283_All, Unigene10547_All, Unigene20160_All, Unigene10113_All, Unigene10253_All, CL537.Contig2_All, Unigene2672_All, Unigene5061_All, Unigene10793_All, Unigene11372_All, CL3746.Contig2_All, CL537.Contig3_All, CL1299.Contig2_All, Unigene4806_Al…	Organismal Systems	Immune system
Systemic lupus erythematosus	ko05322	14 (0.57%)	CL1205.Contig1_All, CL747.Contig2_All, CL2701.Contig1_All, Unigene9302_All, CL1031.Contig2_All, CL2867.Contig2_All, CL986.Contig3_All, Unigene20657_All, Unigene10631_All, Unigene5553_All, Unigene6871_All, Unigene9263_All, Unigene6874_All, Unigene3486_All	Human Diseases	Immune diseases
Signaling pathways regulating pluripotency of stem cells	ko04550	31 (1.26%)	CL2992.Contig1_All, CL2700.Contig1_All, Unigene15215_All, Unigene18142_All, Unigene9260_All, Unigene9265_All, Unigene10747_All, Unigene4300_All, Unigene10524_All, Unigene10547_All, Unigene5217_All, Unigene741_All, Unigene6510_All, Unigene10113_All, CL1409.Contig2_All, CL537.Contig2_All, CL1409.Contig1_All, CL3746.Contig2_All, Unigene36_All, Unigene5215_All, Unigene5398_All, Unigene11453_All, CL53…	Cellular Processes	Cellular community
Malaria	ko05144	19 (0.77%)	Unigene15006_All, CL3530.Contig2_All, Unigene10221_All, Unigene11896_All, Unigene4633_All, Unigene11283_All, CL445.Contig1_All, Unigene2654_All, CL2701.Contig1_All, CL445.Contig2_All, Unigene2672_All, Unigene10793_All, Unigene11387_All, Unigene5415_All, CL1299.Contig2_All, Unigene4806_All, Unigene20475_All, Unigene8964_All, Unigene8618_All	Human Diseases	Infectious diseases: Parasitic
Fc gamma R-mediated phagocytosis	ko04666	38 (1.55%)	CL2992.Contig1_All, Unigene13760_All, Unigene15215_All, CL2499.Contig1_All, CL2499.Contig3_All, Unigene13576_All, Unigene4300_All, Unigene10547_All, Unigene8109_All, Unigene3756_All, CL2555.Contig2_All, Unigene10031_All, Unigene10253_All, CL1860.Contig1_All, Unigene5902_All, CL537.Contig2_All, Unigene2552_All, Unigene11372_All, Unigene11174_All, CL3746.Contig2_All, Unigene5988_All, CL1634.Contig3…	Organismal Systems	Immune system
Acute myeloid leukemia	ko05221	22 (0.9%)	CL2992.Contig1_All, Unigene15215_All, CL169.Contig2_All, Unigene10747_All, Unigene4300_All, Unigene10547_All, CL885.Contig1_All, Unigene10113_All, Unigene6468_All, CL885.Contig2_All, Unigene9115_All, CL17.Contig2_All, CL537.Contig2_All, CL885.Contig3_All, Unigene1423_All, CL3746.Contig2_All, Unigene36_All, CL763.Contig2_All, CL537.Contig3_All, Unigene5231_All, CL2992.Contig2_All, CL477.Contig6_All	Human Diseases	Cancers: Specific types
Insulin resistance	ko04931	45 (1.83%)	CL2992.Contig1_All, CL777.Contig2_All, CL1737.Contig1_All, Unigene14388_All, CL777.Contig1_All, Unigene15215_All, CL88.Contig3_All, Unigene12904_All, Unigene17737_All, CL1737.Contig3_All, Unigene20160_All, CL78.Contig2_All, Unigene2489_All, CL78.Contig1_All, Unigene3756_All, Unigene3631_All, CL14.Contig1_All, Unigene2700_All, Unigene570_All, Unigene4640_All, CL537.Contig2_All, CL3359.Contig2_All,…	Human Diseases	Endocrine and metabolic diseases
Fc epsilon RI signaling pathway	ko04664	15 (0.61%)	CL2992.Contig1_All, Unigene15215_All, Unigene14669_All, Unigene13576_All, Unigene10747_All, Unigene4300_All, Unigene10547_All, CL78.Contig2_All, CL78.Contig1_All, Unigene10113_All, CL537.Contig2_All, Unigene11372_All, CL3746.Contig2_All, CL537.Contig3_All, CL2992.Contig2_All	Organismal Systems	Immune system
Salivary secretion	ko04970	35 (1.43%)	CL2504.Contig5_All, Unigene19020_All, Unigene17157_All, Unigene19076_All, CL2504.Contig6_All, CL340.Contig3_All, CL2504.Contig4_All, Unigene8880_All, Unigene8879_All, Unigene20593_All, CL2158.Contig3_All, CL2573.Contig1_All, CL2158.Contig1_All, CL237.Contig1_All, CL2845.Contig1_All, Unigene6812_All, CL2326.Contig1_All, Unigene11503_All, CL545.Contig1_All, Unigene3906_All, CL545.Contig2_All, Unige…	Organismal Systems	Digestive system
Endocytosis	ko04144	80 (3.26%)	Unigene16755_All, CL2992.Contig1_All, CL468.Contig2_All, Unigene13760_All, CL2817.Contig2_All, Unigene4510_All, Unigene18668_All, Unigene19729_All, Unigene1996_All, Unigene1586_All, Unigene9454_All, CL3299.Contig2_All, Unigene9197_All, Unigene2860_All, CL1585.Contig1_All, Unigene595_All, Unigene11335_All, Unigene3799_All, Unigene10151_All, Unigene11290_All, Unigene289_All, CL211.Contig1_All, Unig…	Cellular Processes	Transport and catabolism
Pyrimidine metabolism	ko00240	59 (2.4%)	CL2938.Contig2_All, Unigene17208_All, CL2368.Contig4_All, CL1765.Contig2_All, CL504.Contig2_All, Unigene771_All, Unigene3315_All, CL1263.Contig3_All, Unigene14534_All, Unigene7555_All, Unigene17875_All, Unigene332_All, CL1957.Contig3_All, CL3098.Contig2_All, CL2617.Contig2_All, CL2019.Contig2_All, Unigene10161_All, CL461.Contig2_All, CL1711.Contig2_All, CL758.Contig4_All, CL3710.Contig1_All, CL21…	Metabolism	Nucleotide metabolism
Endometrial cancer	ko05213	20 (0.81%)	CL2992.Contig1_All, Unigene15215_All, Unigene10747_All, Unigene4300_All, Unigene10547_All, CL885.Contig1_All, CL2701.Contig1_All, Unigene6510_All, Unigene10113_All, Unigene3741_All, CL885.Contig2_All, CL537.Contig2_All, CL885.Contig3_All, CL3746.Contig2_All, Unigene36_All, Unigene5815_All, CL537.Contig3_All, Unigene7572_All, Unigene5231_All, CL2992.Contig2_All	Human Diseases	Cancers: Specific types
Antigen processing and presentation	ko04612	30 (1.22%)	CL1274.Contig5_All, Unigene11842_All, Unigene863_All, CL211.Contig1_All, Unigene7781_All, Unigene264_All, Unigene2973_All, Unigene1480_All, Unigene10652_All, CL221.Contig2_All, CL211.Contig4_All, Unigene21022_All, Unigene20240_All, Unigene22539_All, Unigene20218_All, Unigene20028_All, Unigene21507_All, CL1274.Contig4_All, Unigene2312_All, Unigene20937_All, Unigene1467_All, CL1274.Contig3_All, Uni…	Organismal Systems	Immune system
Non-small cell lung cancer	ko05223	14 (0.57%)	CL2992.Contig1_All, Unigene15215_All, Unigene18202_All, Unigene10747_All, Unigene4300_All, Unigene18923_All, Unigene10547_All, Unigene10113_All, Unigene3741_All, Unigene10037_All, CL537.Contig2_All, CL3746.Contig2_All, CL537.Contig3_All, CL2992.Contig2_All	Human Diseases	Cancers: Specific types
Cytosolic DNA-sensing pathway	ko04623	26 (1.06%)	CL2938.Contig2_All, Unigene17377_All, Unigene771_All, Unigene7555_All, Unigene17875_All, CL1957.Contig3_All, Unigene345_All, CL2285.Contig2_All, Unigene10161_All, CL1711.Contig2_All, Unigene6468_All, CL2151.Contig1_All, Unigene9115_All, CL17.Contig2_All, Unigene1420_All, Unigene7731_All, CL2237.Contig1_All, CL748.Contig3_All, Unigene7311_All, Unigene8349_All, CL1234.Contig4_All, Unigene5411_All, …	Organismal Systems	Immune system
Carbohydrate digestion and absorption	ko04973	17 (0.69%)	CL2992.Contig1_All, Unigene15215_All, CL237.Contig1_All, CL537.Contig2_All, CL3746.Contig2_All, Unigene3906_All, CL537.Contig3_All, CL2992.Contig2_All, CL2288.Contig2_All, Unigene6711_All, CL35.Contig2_All, CL2288.Contig3_All, Unigene9353_All, Unigene11655_All, CL2288.Contig4_All, CL2288.Contig1_All, Unigene476_All	Organismal Systems	Digestive system
Aldosterone-regulated sodium reabsorption	ko04960	13 (0.53%)	CL2992.Contig1_All, Unigene15215_All, Unigene17737_All, Unigene10747_All, Unigene4300_All, Unigene10547_All, Unigene2489_All, CL237.Contig1_All, CL537.Contig2_All, CL3746.Contig2_All, Unigene3906_All, CL537.Contig3_All, CL2992.Contig2_All	Organismal Systems	Excretory system
Vitamin digestion and absorption	ko04977	16 (0.65%)	Unigene13543_All, Unigene13661_All, CL3774.Contig2_All, Unigene6484_All, Unigene8967_All, Unigene2458_All, Unigene7797_All, CL3774.Contig1_All, CL510.Contig1_All, CL2467.Contig1_All, CL510.Contig2_All, Unigene10245_All, Unigene3386_All, CL510.Contig3_All, Unigene5303_All, CL3356.Contig1_All	Organismal Systems	Digestive system
Drug metabolism - other enzymes	ko00983	28 (1.14%)	CL2368.Contig4_All, CL1045.Contig1_All, CL1045.Contig3_All, Unigene13223_All, Unigene2131_All, Unigene3243_All, Unigene12358_All, CL1313.Contig1_All, CL3123.Contig3_All, Unigene2067_All, CL1498.Contig2_All, CL931.Contig1_All, CL461.Contig2_All, Unigene5776_All, CL3710.Contig1_All, Unigene22721_All, CL1184.Contig2_All, CL2197.Contig3_All, CL262.Contig2_All, CL3658.Contig1_All, CL1623.Contig1_All, …	Metabolism	Xenobiotics biodegradation and metabolism
Hippo signaling pathway - fly	ko04391	37 (1.51%)	Unigene18142_All, Unigene15737_All, Unigene5830_All, CL3411.Contig2_All, Unigene1996_All, Unigene7452_All, CL1585.Contig1_All, CL727.Contig2_All, Unigene4107_All, CL2758.Contig1_All, CL78.Contig2_All, Unigene6471_All, CL2461.Contig2_All, CL78.Contig1_All, CL887.Contig2_All, Unigene7639_All, CL887.Contig1_All, Unigene2652_All, Unigene5203_All, CL1981.Contig1_All, Unigene6493_All, CL430.Contig3_All…	Environmental Information Processing	Signal transduction
Retinol metabolism	ko00830	18 (0.73%)	CL1938.Contig5_All, CL1938.Contig4_All, CL1045.Contig1_All, CL1045.Contig3_All, Unigene13223_All, Unigene2131_All, Unigene12358_All, CL1313.Contig1_All, CL3123.Contig3_All, CL931.Contig1_All, Unigene5776_All, Unigene8118_All, CL1184.Contig2_All, CL2197.Contig3_All, CL1623.Contig1_All, Unigene4216_All, CL931.Contig2_All, Unigene3784_All	Metabolism	Metabolism of cofactors and vitamins
Pertussis	ko05133	37 (1.51%)	Unigene18681_All, Unigene15006_All, Unigene19436_All, CL3530.Contig2_All, Unigene12904_All, Unigene10221_All, Unigene4300_All, Unigene11283_All, Unigene10547_All, CL78.Contig2_All, CL78.Contig1_All, Unigene2654_All, CL2701.Contig1_All, Unigene7781_All, CL2555.Contig2_All, Unigene7854_All, CL2566.Contig2_All, CL2566.Contig1_All, Unigene2672_All, CL213.Contig3_All, Unigene10793_All, CL967.Contig2_A…	Human Diseases	Infectious diseases: Bacterial
Tuberculosis	ko05152	43 (1.75%)	Unigene15006_All, CL445.Contig3_All, Unigene17774_All, CL3530.Contig2_All, Unigene10221_All, Unigene514_All, Unigene4300_All, Unigene4633_All, CL3530.Contig1_All, Unigene11283_All, Unigene10547_All, Unigene11290_All, CL78.Contig2_All, CL445.Contig1_All, CL78.Contig1_All, Unigene11467_All, Unigene5606_All, Unigene7781_All, CL445.Contig2_All, Unigene2672_All, CL1441.Contig2_All, CL1441.Contig3_All,…	Human Diseases	Infectious diseases: Bacterial
Fructose and mannose metabolism	ko00051	15 (0.61%)	CL1436.Contig2_All, Unigene8488_All, Unigene4693_All, Unigene936_All, Unigene12685_All, Unigene974_All, CL949.Contig2_All, CL3333.Contig1_All, CL3333.Contig2_All, CL3254.Contig1_All, CL1531.Contig2_All, Unigene10639_All, CL1531.Contig5_All, CL1367.Contig1_All, CL1387.Contig3_All	Metabolism	Carbohydrate metabolism
VEGF signaling pathway	ko04370	18 (0.73%)	CL2992.Contig1_All, Unigene15215_All, Unigene10747_All, Unigene4300_All, Unigene10547_All, CL118.Contig1_All, CL537.Contig2_All, CL2690.Contig2_All, CL223.Contig1_All, Unigene11372_All, CL3746.Contig2_All, CL537.Contig3_All, CL2992.Contig2_All, CL946.Contig1_All, Unigene534_All, CL2840.Contig1_All, Unigene12767_All, CL2905.Contig2_All	Environmental Information Processing	Signal transduction
Thyroid hormone signaling pathway	ko04919	60 (2.44%)	CL2992.Contig1_All, CL1737.Contig1_All, Unigene15215_All, Unigene19262_All, Unigene17774_All, CL2817.Contig2_All, CL1202.Contig2_All, Unigene11896_All, Unigene19517_All, CL1737.Contig3_All, Unigene10747_All, Unigene4300_All, CL2964.Contig2_All, CL626.Contig1_All, Unigene10547_All, Unigene2654_All, CL2817.Contig1_All, Unigene741_All, CL3603.Contig1_All, Unigene6510_All, CL14.Contig1_All, Unigene27…	Organismal Systems	Endocrine system
Prolactin signaling pathway	ko04917	17 (0.69%)	CL2992.Contig1_All, Unigene15215_All, CL169.Contig2_All, Unigene10747_All, Unigene4300_All, CL3117.Contig2_All, Unigene10547_All, CL78.Contig2_All, CL78.Contig1_All, Unigene10113_All, CL537.Contig2_All, CL3117.Contig1_All, Unigene1423_All, CL3746.Contig2_All, CL763.Contig2_All, CL537.Contig3_All, CL2992.Contig2_All	Organismal Systems	Endocrine system
MicroRNAs in cancer	ko05206	64 (2.61%)	Unigene13543_All, CL2992.Contig1_All, Unigene15006_All, Unigene15215_All, Unigene18202_All, Unigene18031_All, Unigene13661_All, Unigene17774_All, CL3774.Contig2_All, CL2817.Contig2_All, Unigene4131_All, CL751.Contig9_All, Unigene41_All, Unigene15965_All, Unigene10747_All, Unigene4300_All, Unigene18923_All, CL626.Contig1_All, Unigene11283_All, Unigene10547_All, Unigene2489_All, Unigene2654_All, CL…	Human Diseases	Cancers: Overview
Sphingolipid signaling pathway	ko04071	33 (1.34%)	Unigene13543_All, CL2992.Contig1_All, Unigene15215_All, Unigene13661_All, CL3774.Contig2_All, CL751.Contig9_All, Unigene11894_All, Unigene10747_All, Unigene4300_All, Unigene10547_All, CL78.Contig2_All, Unigene4011_All, Unigene1277_All, CL78.Contig1_All, CL2642.Contig2_All, Unigene6484_All, CL537.Contig2_All, Unigene11314_All, Unigene11372_All, CL3746.Contig2_All, Unigene5815_All, CL3774.Contig1_A…	Environmental Information Processing	Signal transduction
Protein export	ko03060	10 (0.41%)	Unigene5131_All, CL1540.Contig3_All, Unigene22087_All, Unigene20942_All, Unigene21717_All, Unigene22557_All, Unigene2312_All, Unigene20371_All, Unigene1467_All, Unigene22867_All	Genetic Information Processing	Folding, sorting and degradation
Type II diabetes mellitus	ko04930	19 (0.77%)	CL2992.Contig1_All, Unigene15215_All, Unigene17737_All, Unigene4300_All, Unigene10547_All, CL78.Contig2_All, Unigene2489_All, CL78.Contig1_All, Unigene3756_All, CL537.Contig2_All, CL3746.Contig2_All, CL1634.Contig3_All, CL537.Contig3_All, CL2560.Contig1_All, CL2992.Contig2_All, CL1634.Contig11_All, Unigene21752_All, CL1634.Contig9_All, Unigene3619_All	Human Diseases	Endocrine and metabolic diseases
ErbB signaling pathway	ko04012	23 (0.94%)	CL2992.Contig1_All, Unigene15215_All, CL169.Contig2_All, Unigene14669_All, Unigene10747_All, Unigene4300_All, Unigene10547_All, CL78.Contig2_All, CL78.Contig1_All, Unigene10113_All, Unigene3741_All, CL1933.Contig2_All, Unigene10253_All, CL537.Contig2_All, CL2690.Contig2_All, Unigene1423_All, CL3746.Contig2_All, CL1933.Contig1_All, CL763.Contig2_All, CL722.Contig2_All, CL537.Contig3_All, Unigene52…	Environmental Information Processing	Signal transduction
Staphylococcus aureus infection	ko05150	13 (0.53%)	Unigene15006_All, CL3530.Contig2_All, Unigene10221_All, CL208.Contig3_All, Unigene11283_All, CL445.Contig1_All, CL445.Contig2_All, Unigene2672_All, Unigene10793_All, Unigene11387_All, CL1299.Contig2_All, Unigene4806_All, Unigene3486_All	Human Diseases	Infectious diseases: Bacterial
Regulation of lipolysis in adipocytes	ko04923	20 (0.81%)	CL2992.Contig1_All, Unigene16067_All, Unigene15215_All, Unigene17737_All, CL41.Contig2_All, Unigene6354_All, Unigene2489_All, CL1457.Contig1_All, CL1744.Contig4_All, CL2845.Contig1_All, CL537.Contig2_All, CL3746.Contig2_All, Unigene11503_All, CL537.Contig3_All, Unigene4786_All, Unigene107_All, Unigene2472_All, CL2868.Contig1_All, CL2992.Contig2_All, Unigene3619_All	Organismal Systems	Endocrine system
Arrhythmogenic right ventricular cardiomyopathy (ARVC)	ko05412	41 (1.67%)	Unigene18681_All, Unigene12895_All, Unigene19436_All, Unigene17443_All, Unigene12904_All, Unigene3275_All, Unigene16786_All, Unigene11896_All, Unigene94_All, Unigene10802_All, CL885.Contig1_All, Unigene2654_All, CL2701.Contig1_All, Unigene6510_All, Unigene7781_All, CL885.Contig2_All, CL2573.Contig1_All, Unigene7854_All, Unigene2672_All, CL1031.Contig2_All, CL213.Contig3_All, Unigene10793_All, CL2…	Human Diseases	Cardiovascular diseases
Hippo signaling pathway	ko04390	44 (1.79%)	Unigene15006_All, Unigene18142_All, CL3530.Contig2_All, Unigene10221_All, Unigene15737_All, Unigene9260_All, Unigene5830_All, Unigene1996_All, CL1585.Contig1_All, CL727.Contig2_All, Unigene11283_All, Unigene10524_All, CL885.Contig1_All, Unigene5217_All, CL2701.Contig1_All, Unigene6510_All, Unigene7639_All, CL885.Contig2_All, CL1409.Contig2_All, Unigene5203_All, Unigene2672_All, CL1409.Contig1_All…	Environmental Information Processing	Signal transduction
Phenylalanine metabolism	ko00360	9 (0.37%)	CL88.Contig2_All, CL88.Contig1_All, Unigene293_All, CL2141.Contig2_All, CL1836.Contig1_All, Unigene1379_All, CL1836.Contig2_All, Unigene7019_All, CL555.Contig1_All	Metabolism	Amino acid metabolism
Pancreatic secretion	ko04972	38 (1.55%)	CL2504.Contig5_All, Unigene19020_All, Unigene17157_All, Unigene19076_All, Unigene16786_All, Unigene18973_All, CL2504.Contig6_All, CL340.Contig3_All, Unigene94_All, CL2504.Contig4_All, Unigene22721_All, CL237.Contig1_All, Unigene2140_All, Unigene3200_All, Unigene11372_All, Unigene11503_All, CL510.Contig1_All, Unigene3906_All, Unigene107_All, CL510.Contig2_All, Unigene1421_All, CL333.Contig1_All, C…	Organismal Systems	Digestive system
Amoebiasis	ko05146	46 (1.87%)	Unigene15713_All, CL2992.Contig1_All, Unigene15984_All, Unigene15006_All, Unigene15215_All, Unigene17774_All, CL3530.Contig2_All, Unigene12904_All, Unigene10221_All, Unigene14667_All, Unigene15698_All, Unigene4633_All, CL2605.Contig1_All, CL2336.Contig2_All, Unigene11283_All, Unigene4233_All, Unigene2707_All, Unigene10305_All, CL537.Contig2_All, Unigene2672_All, CL2690.Contig2_All, CL1031.Contig2…	Human Diseases	Infectious diseases: Parasitic
Measles	ko05162	33 (1.34%)	CL2992.Contig1_All, Unigene15215_All, CL3530.Contig2_All, Unigene10221_All, CL169.Contig2_All, Unigene17537_All, Unigene4633_All, Unigene13133_All, Unigene345_All, CL211.Contig1_All, CL3349.Contig2_All, Unigene6468_All, CL1933.Contig2_All, Unigene9115_All, CL17.Contig2_All, CL537.Contig2_All, CL1300.Contig2_All, Unigene1423_All, CL3746.Contig2_All, CL1933.Contig1_All, CL763.Contig2_All, Unigene10…	Human Diseases	Infectious diseases: Viral
NOD-like receptor signaling pathway	ko04621	14 (0.57%)	Unigene17537_All, Unigene4300_All, Unigene10547_All, CL78.Contig2_All, CL78.Contig1_All, Unigene6468_All, Unigene9115_All, CL2566.Contig2_All, CL2566.Contig1_All, CL17.Contig2_All, Unigene3843_All, Unigene11138_All, Unigene20937_All, CL477.Contig6_All	Organismal Systems	Immune system
TGF-beta signaling pathway	ko04350	20 (0.81%)	Unigene18142_All, Unigene17774_All, CL751.Contig9_All, Unigene4300_All, Unigene10547_All, Unigene8858_All, Unigene5217_All, Unigene1300_All, Unigene8120_All, Unigene12135_All, CL1781.Contig1_All, Unigene5398_All, Unigene11453_All, Unigene5277_All, Unigene4886_All, CL751.Contig4_All, Unigene5231_All, Unigene22469_All, Unigene21427_All, Unigene8618_All	Environmental Information Processing	Signal transduction
Pathways in cancer	ko05200	108 (4.4%)	Unigene18681_All, CL2992.Contig1_All, Unigene15006_All, CL1789.Contig2_All, Unigene15215_All, Unigene18202_All, Unigene19436_All, Unigene17774_All, Unigene12904_All, CL2817.Contig2_All, Unigene11896_All, Unigene14667_All, CL169.Contig2_All, Unigene9260_All, Unigene9630_All, CL751.Contig9_All, Unigene11894_All, Unigene10747_All, CL2313.Contig2_All, Unigene4300_All, Unigene15698_All, CL2964.Contig2…	Human Diseases	Cancers: Overview
Vibrio cholerae infection	ko05110	35 (1.43%)	Unigene15713_All, Unigene15984_All, Unigene17774_All, CL131.Contig4_All, Unigene863_All, CL2605.Contig1_All, CL2336.Contig2_All, Unigene11467_All, Unigene4233_All, Unigene10633_All, Unigene2707_All, CL2158.Contig3_All, CL2158.Contig1_All, Unigene3310_All, Unigene11503_All, CL357.Contig1_All, CL2338.Contig1_All, CL2868.Contig1_All, Unigene21336_All, Unigene22952_All, Unigene21825_All, CL1347.Conti…	Human Diseases	Infectious diseases: Bacterial
Leishmaniasis	ko05140	29 (1.18%)	Unigene18681_All, Unigene15006_All, Unigene19436_All, CL3530.Contig2_All, Unigene12904_All, Unigene10221_All, Unigene17537_All, Unigene4300_All, Unigene4633_All, Unigene11283_All, Unigene10547_All, Unigene2654_All, CL2701.Contig1_All, Unigene7781_All, Unigene7854_All, Unigene2672_All, CL213.Contig3_All, Unigene10793_All, CL967.Contig2_All, Unigene8778_All, CL213.Contig1_All, CL213.Contig2_All, CL…	Human Diseases	Infectious diseases: Parasitic
Progesterone-mediated oocyte maturation	ko04914	29 (1.18%)	CL2992.Contig1_All, CL2682.Contig2_All, Unigene15215_All, Unigene1828_All, CL3023.Contig1_All, CL3023.Contig2_All, Unigene10747_All, Unigene4300_All, Unigene10547_All, Unigene6448_All, CL78.Contig2_All, CL78.Contig1_All, CL92.Contig1_All, CL92.Contig3_All, Unigene10031_All, CL537.Contig2_All, Unigene105_All, CL3746.Contig2_All, CL1328.Contig3_All, CL537.Contig3_All, CL229.Contig2_All, Unigene107_…	Organismal Systems	Endocrine system
Complement and coagulation cascades	ko04610	9 (0.37%)	CL1205.Contig1_All, CL3447.Contig1_All, Unigene7854_All, Unigene10793_All, Unigene20145_All, Unigene8039_All, CL3447.Contig2_All, Unigene97_All, Unigene3486_All	Organismal Systems	Immune system
Viral carcinogenesis	ko05203	51 (2.08%)	CL2992.Contig1_All, Unigene13480_All, Unigene15215_All, Unigene17774_All, CL2817.Contig2_All, CL169.Contig2_All, Unigene5830_All, Unigene10747_All, Unigene4300_All, Unigene10547_All, Unigene13245_All, Unigene11467_All, Unigene8120_All, CL2817.Contig1_All, CL118.Contig1_All, Unigene10113_All, Unigene15987_All, CL537.Contig2_All, CL1031.Contig2_All, CL2867.Contig2_All, CL223.Contig1_All, Unigene113…	Human Diseases	Cancers: Overview
Axon guidance	ko04360	53 (2.16%)	Unigene18681_All, Unigene19436_All, Unigene12904_All, Unigene13268_All, Unigene11896_All, Unigene15695_All, CL3595.Contig1_All, Unigene10307_All, CL751.Contig9_All, CL3595.Contig2_All, Unigene10747_All, Unigene9502_All, Unigene4300_All, Unigene3206_All, CL2472.Contig1_All, CL2416.Contig1_All, Unigene10547_All, Unigene2654_All, CL2701.Contig1_All, Unigene7781_All, CL2555.Contig2_All, Unigene3741_A…	Organismal Systems	Development
Ras signaling pathway	ko04014	48 (1.95%)	CL2992.Contig1_All, Unigene15006_All, Unigene15215_All, Unigene13249_All, Unigene13268_All, Unigene17737_All, Unigene18973_All, CL3502.Contig1_All, Unigene10747_All, Unigene9502_All, Unigene4300_All, Unigene19785_All, Unigene11283_All, Unigene10547_All, Unigene20160_All, Unigene345_All, CL78.Contig2_All, CL78.Contig1_All, Unigene6254_All, Unigene10113_All, Unigene3741_All, Unigene6468_All, CL1658…	Environmental Information Processing	Signal transduction
Chagas disease (American trypanosomiasis)	ko05142	21 (0.86%)	CL2992.Contig1_All, Unigene15215_All, CL1010.Contig3_All, CL1010.Contig2_All, Unigene4300_All, Unigene4633_All, Unigene10547_All, CL78.Contig2_All, CL78.Contig1_All, Unigene6468_All, Unigene10562_All, Unigene9115_All, CL17.Contig2_All, CL537.Contig2_All, CL1010.Contig1_All, CL3746.Contig2_All, Unigene11503_All, CL537.Contig3_All, Unigene107_All, CL2992.Contig2_All, CL477.Contig6_All	Human Diseases	Infectious diseases: Parasitic
Terpenoid backbone biosynthesis	ko00900	11 (0.45%)	Unigene7789_All, Unigene3038_All, CL1844.Contig3_All, CL1844.Contig1_All, CL2935.Contig1_All, Unigene3199_All, Unigene6459_All, CL2935.Contig2_All, Unigene6626_All, Unigene10616_All, CL990.Contig2_All	Metabolism	Metabolism of terpenoids and polyketides
Cysteine and methionine metabolism	ko00270	24 (0.98%)	CL1853.Contig1_All, CL1732.Contig2_All, Unigene18197_All, Unigene13133_All, CL2609.Contig2_All, CL987.Contig1_All, CL1128.Contig1_All, CL2141.Contig2_All, CL987.Contig2_All, CL949.Contig2_All, Unigene7848_All, Unigene1400_All, CL1853.Contig3_All, Unigene2511_All, Unigene1423_All, CL923.Contig3_All, CL2180.Contig2_All, Unigene1011_All, Unigene3805_All, Unigene11271_All, Unigene1272_All, Unigene207…	Metabolism	Amino acid metabolism
Mucin type O-Glycan biosynthesis	ko00512	6 (0.24%)	CL2705.Contig1_All, CL1668.Contig2_All, CL2171.Contig2_All, CL2705.Contig2_All, Unigene3341_All, Unigene5128_All	Metabolism	Glycan biosynthesis and metabolism
Autoimmune thyroid disease	ko05320	4 (0.16%)	Unigene12613_All, CL2701.Contig1_All, CL1379.Contig2_All, Unigene8039_All	Human Diseases	Immune diseases
B cell receptor signaling pathway	ko04662	18 (0.73%)	CL2992.Contig1_All, Unigene15215_All, Unigene13576_All, Unigene10747_All, Unigene17537_All, Unigene4300_All, Unigene10547_All, CL2461.Contig2_All, Unigene10113_All, Unigene6468_All, Unigene9115_All, CL17.Contig2_All, CL537.Contig2_All, Unigene11372_All, CL3746.Contig2_All, CL537.Contig3_All, CL2992.Contig2_All, CL477.Contig6_All	Organismal Systems	Immune system
Influenza A	ko05164	46 (1.87%)	CL2992.Contig1_All, Unigene15215_All, Unigene17774_All, Unigene14669_All, CL1249.Contig1_All, Unigene6164_All, Unigene4300_All, Unigene4633_All, Unigene11807_All, Unigene13133_All, Unigene10547_All, Unigene345_All, CL78.Contig2_All, CL211.Contig1_All, CL78.Contig1_All, CL3349.Contig2_All, Unigene16056_All, CL691.Contig3_All, CL2566.Contig2_All, CL2566.Contig1_All, CL537.Contig2_All, Unigene10793_…	Human Diseases	Infectious diseases: Viral
Toxoplasmosis	ko05145	47 (1.91%)	Unigene18681_All, CL2992.Contig1_All, Unigene15215_All, Unigene19436_All, Unigene12904_All, CL1010.Contig3_All, Unigene14667_All, CL1010.Contig2_All, Unigene17537_All, Unigene4300_All, Unigene15698_All, Unigene4633_All, Unigene10547_All, CL78.Contig2_All, CL211.Contig1_All, CL702.Contig1_All, CL78.Contig1_All, Unigene2654_All, CL2701.Contig1_All, Unigene7781_All, Unigene6468_All, Unigene9115_All,…	Human Diseases	Infectious diseases: Parasitic
Notch signaling pathway	ko04330	15 (0.61%)	Unigene17774_All, Unigene9244_All, Unigene9277_All, CL626.Contig1_All, CL626.Contig3_All, Unigene15987_All, CL1409.Contig2_All, Unigene11312_All, CL1409.Contig1_All, Unigene6481_All, Unigene1449_All, Unigene5215_All, Unigene5986_All, CL657.Contig2_All, CL1632.Contig2_All	Environmental Information Processing	Signal transduction
cAMP signaling pathway	ko04024	67 (2.73%)	CL2992.Contig1_All, Unigene17501_All, CL2504.Contig5_All, Unigene16067_All, Unigene15215_All, Unigene13249_All, Unigene17774_All, Unigene16786_All, Unigene6354_All, Unigene13576_All, CL2504.Contig6_All, CL751.Contig9_All, Unigene94_All, Unigene4300_All, Unigene2513_All, Unigene19785_All, CL2504.Contig4_All, CL2253.Contig1_All, CL162.Contig1_All, CL1108.Contig1_All, CL564.Contig1_All, Unigene10547…	Environmental Information Processing	Signal transduction
Neurotrophin signaling pathway	ko04722	34 (1.38%)	CL2992.Contig1_All, Unigene15215_All, Unigene14669_All, Unigene41_All, Unigene10747_All, Unigene4300_All, Unigene10547_All, Unigene20160_All, CL78.Contig2_All, Unigene2489_All, CL78.Contig1_All, Unigene3756_All, Unigene10113_All, CL537.Contig2_All, Unigene5061_All, Unigene3200_All, CL223.Contig1_All, Unigene11372_All, CL3746.Contig2_All, CL545.Contig1_All, CL545.Contig2_All, CL1634.Contig3_All, C…	Organismal Systems	Nervous system
PI3K-Akt signaling pathway	ko04151	70 (2.85%)	Unigene18681_All, CL2992.Contig1_All, Unigene15006_All, Unigene15215_All, Unigene19262_All, Unigene19436_All, Unigene12904_All, Unigene17737_All, CL2817.Contig2_All, Unigene11896_All, Unigene14667_All, CL2370.Contig1_All, Unigene10747_All, Unigene17537_All, Unigene4300_All, Unigene15698_All, Unigene4633_All, Unigene11283_All, Unigene10547_All, Unigene2489_All, CL2642.Contig2_All, Unigene2654_All,…	Environmental Information Processing	Signal transduction
Vascular smooth muscle contraction	ko04270	45 (1.83%)	Unigene17501_All, Unigene16067_All, Unigene17157_All, Unigene18973_All, Unigene6354_All, Unigene14795_All, CL751.Contig9_All, CL340.Contig3_All, Unigene11894_All, Unigene4300_All, Unigene10623_All, Unigene8880_All, Unigene16947_All, Unigene10547_All, CL921.Contig1_All, Unigene8879_All, Unigene3756_All, CL1025.Contig1_All, CL466.Contig3_All, CL2754.Contig1_All, CL497.Contig4_All, CL497.Contig1_All…	Organismal Systems	Circulatory system
Cell adhesion molecules (CAMs)	ko04514	51 (2.08%)	Unigene18681_All, Unigene18137_All, CL1932.Contig2_All, Unigene15006_All, Unigene12895_All, Unigene19436_All, Unigene15966_All, Unigene17443_All, CL3530.Contig2_All, Unigene12904_All, Unigene3275_All, Unigene10221_All, Unigene11896_All, Unigene15695_All, Unigene14465_All, Unigene334_All, Unigene11283_All, CL445.Contig1_All, CL2461.Contig2_All, Unigene2654_All, CL2701.Contig1_All, Unigene7781_All,…	Environmental Information Processing	Signaling molecules and interaction
Ether lipid metabolism	ko00565	9 (0.37%)	CL2499.Contig1_All, Unigene18973_All, CL2499.Contig3_All, Unigene4241_All, CL425.Contig2_All, CL3115.Contig2_All, Unigene6341_All, CL333.Contig1_All, Unigene5565_All	Metabolism	Lipid metabolism
Glycerophospholipid metabolism	ko00564	30 (1.22%)	Unigene16711_All, CL2499.Contig1_All, Unigene18973_All, CL2499.Contig3_All, CL387.Contig2_All, CL387.Contig3_All, Unigene2067_All, CL389.Contig2_All, Unigene8022_All, CL389.Contig1_All, CL554.Contig6_All, CL554.Contig4_All, CL387.Contig4_All, CL554.Contig2_All, Unigene11388_All, CL554.Contig3_All, CL2867.Contig2_All, CL3115.Contig2_All, CL262.Contig2_All, Unigene368_All, CL2575.Contig1_All, CL554…	Metabolism	Lipid metabolism
Adipocytokine signaling pathway	ko04920	16 (0.65%)	Unigene20160_All, CL78.Contig2_All, Unigene2489_All, CL78.Contig1_All, Unigene10037_All, Unigene6468_All, Unigene9115_All, CL17.Contig2_All, Unigene5061_All, CL1634.Contig3_All, Unigene8796_All, CL496.Contig1_All, CL1634.Contig11_All, CL1634.Contig9_All, CL477.Contig6_All, Unigene3619_All	Organismal Systems	Endocrine system
Glutathione metabolism	ko00480	27 (1.1%)	CL1853.Contig1_All, CL1789.Contig2_All, CL2249.Contig1_All, Unigene9630_All, Unigene10222_All, Unigene3348_All, CL2313.Contig2_All, Unigene2033_All, Unigene9616_All, Unigene10949_All, Unigene7340_All, CL2313.Contig1_All, CL2436.Contig2_All, Unigene914_All, CL246.Contig2_All, Unigene2484_All, CL1853.Contig3_All, Unigene3716_All, CL121.Contig10_All, Unigene9724_All, Unigene1011_All, Unigene6308_All…	Metabolism	Metabolism of other amino acids
Monobactam biosynthesis	ko00261	1 (0.04%)	CL1269.Contig1_All	Metabolism	Biosynthesis of other secondary metabolites
Endocrine and other factor-regulated calcium reabsorption	ko04961	12 (0.49%)	CL2504.Contig5_All, CL2504.Contig6_All, CL3299.Contig2_All, CL2504.Contig4_All, Unigene10151_All, CL237.Contig1_All, Unigene2662_All, Unigene11503_All, Unigene3906_All, Unigene10139_All, CL2868.Contig1_All, Unigene12622_All	Organismal Systems	Excretory system
Glioma	ko05214	22 (0.9%)	CL2992.Contig1_All, Unigene15006_All, Unigene15215_All, Unigene18202_All, CL2817.Contig2_All, Unigene10747_All, Unigene4300_All, Unigene18923_All, Unigene11283_All, Unigene10547_All, CL2817.Contig1_All, Unigene10113_All, Unigene3741_All, CL537.Contig2_All, CL3746.Contig2_All, CL545.Contig1_All, Unigene5815_All, CL545.Contig2_All, CL537.Contig3_All, Unigene7572_All, CL1299.Contig2_All, CL2992.Cont…	Human Diseases	Cancers: Specific types
Phospholipase D signaling pathway	ko04072	40 (1.63%)	Unigene16711_All, CL2992.Contig1_All, Unigene15006_All, CL468.Contig2_All, Unigene15215_All, Unigene19262_All, CL2499.Contig1_All, Unigene17737_All, CL2499.Contig3_All, Unigene11894_All, Unigene9197_All, Unigene10747_All, Unigene4300_All, Unigene11283_All, Unigene10547_All, Unigene20160_All, Unigene4029_All, CL554.Contig6_All, CL554.Contig4_All, Unigene10113_All, Unigene3741_All, CL382.Contig1_Al…	Environmental Information Processing	Signal transduction
Gap junction	ko04540	21 (0.86%)	Unigene15006_All, CL340.Contig3_All, Unigene10747_All, Unigene4300_All, Unigene11283_All, Unigene10547_All, Unigene10113_All, Unigene3741_All, Unigene10633_All, CL2845.Contig1_All, Unigene11503_All, CL357.Contig1_All, Unigene4786_All, Unigene107_All, CL1299.Contig2_All, Unigene2472_All, CL2868.Contig1_All, Unigene7748_All, Unigene20561_All, CL844.Contig1_All, CL601.Contig2_All	Cellular Processes	Cellular community
Ubiquitin mediated proteolysis	ko04120	41 (1.67%)	CL2682.Contig2_All, Unigene14195_All, Unigene14666_All, CL2817.Contig2_All, Unigene18376_All, Unigene13205_All, CL3023.Contig1_All, CL3023.Contig2_All, Unigene19844_All, Unigene15194_All, Unigene2230_All, CL1046.Contig4_All, Unigene6448_All, Unigene16890_All, CL3380.Contig1_All, CL2817.Contig1_All, CL789.Contig2_All, CL789.Contig1_All, CL1933.Contig2_All, Unigene10220_All, CL2547.Contig2_All, CL1…	Genetic Information Processing	Folding, sorting and degradation
Allograft rejection	ko05330	2 (0.08%)	CL2701.Contig1_All, Unigene8039_All	Human Diseases	Immune diseases
Melanogenesis	ko04916	23 (0.94%)	Unigene17774_All, CL1010.Contig3_All, CL1010.Contig2_All, Unigene9260_All, Unigene10747_All, Unigene4300_All, Unigene10524_All, Unigene10547_All, CL885.Contig1_All, Unigene6510_All, CL885.Contig2_All, CL1409.Contig2_All, CL1409.Contig1_All, CL885.Contig3_All, CL1010.Contig1_All, Unigene11503_All, Unigene36_All, Unigene5215_All, CL545.Contig1_All, CL545.Contig2_All, CL1060.Contig1_All, Unigene107_…	Organismal Systems	Endocrine system
Purine metabolism	ko00230	72 (2.93%)	CL2938.Contig2_All, CL2722.Contig2_All, Unigene17208_All, CL504.Contig2_All, Unigene16067_All, Unigene771_All, Unigene3315_All, CL1263.Contig3_All, Unigene6354_All, Unigene14534_All, Unigene7555_All, Unigene3243_All, Unigene17875_All, Unigene332_All, Unigene10166_All, CL1957.Contig3_All, CL2617.Contig2_All, Unigene18016_All, CL2019.Contig2_All, Unigene10161_All, CL1711.Contig2_All, CL758.Contig4_…	Metabolism	Nucleotide metabolism
Galactose metabolism	ko00052	19 (0.77%)	CL1436.Contig2_All, Unigene8488_All, Unigene4693_All, Unigene936_All, Unigene12685_All, Unigene8939_All, Unigene974_All, CL949.Contig2_All, CL684.Contig1_All, CL3333.Contig1_All, CL3333.Contig2_All, Unigene11387_All, CL3254.Contig1_All, Unigene6711_All, CL35.Contig2_All, Unigene11655_All, Unigene476_All, CL1496.Contig2_All, CL1387.Contig3_All	Metabolism	Carbohydrate metabolism
Sphingolipid metabolism	ko00600	15 (0.61%)	CL2499.Contig1_All, CL2499.Contig3_All, Unigene11807_All, Unigene4011_All, CL987.Contig1_All, CL1128.Contig1_All, Unigene1277_All, Unigene5320_All, CL691.Contig3_All, Unigene11314_All, Unigene8778_All, CL691.Contig2_All, CL451.Contig2_All, CL3020.Contig2_All, Unigene4826_All	Metabolism	Lipid metabolism
Lysine degradation	ko00310	30 (1.22%)	Unigene13142_All, Unigene19014_All, Unigene16957_All, Unigene13171_All, Unigene15960_All, CL1263.Contig3_All, Unigene14534_All, Unigene13063_All, Unigene16410_All, Unigene741_All, Unigene5085_All, CL758.Contig4_All, CL285.Contig2_All, Unigene6315_All, CL1405.Contig2_All, Unigene5059_All, Unigene2004_All, Unigene105_All, CL758.Contig2_All, Unigene11295_All, Unigene2528_All, Unigene107_All, CL923.C…	Metabolism	Amino acid metabolism
Ovarian steroidogenesis	ko04913	11 (0.45%)	Unigene17737_All, CL889.Contig2_All, CL702.Contig1_All, Unigene8967_All, CL702.Contig4_All, Unigene7797_All, Unigene11503_All, Unigene107_All, Unigene10245_All, CL2868.Contig1_All, Unigene5303_All	Organismal Systems	Endocrine system
Long-term depression	ko04730	12 (0.49%)	CL1010.Contig3_All, CL1010.Contig2_All, CL340.Contig3_All, Unigene11894_All, Unigene10747_All, Unigene4300_All, Unigene10547_All, CL2845.Contig1_All, CL1010.Contig1_All, Unigene11503_All, Unigene4786_All, Unigene2472_All	Organismal Systems	Nervous system
Glycosaminoglycan biosynthesis - keratan sulfate	ko00533	4 (0.16%)	CL1529.Contig1_All, Unigene8939_All, CL1529.Contig2_All, CL2757.Contig3_All	Metabolism	Glycan biosynthesis and metabolism
Synaptic vesicle cycle	ko04721	16 (0.65%)	Unigene17246_All, CL181.Contig2_All, CL3299.Contig2_All, Unigene12565_All, Unigene10151_All, Unigene11467_All, Unigene12697_All, CL181.Contig3_All, CL2443.Contig1_All, Unigene2662_All, CL2338.Contig1_All, Unigene10390_All, Unigene22952_All, Unigene21825_All, Unigene20838_All, Unigene1180_All	Organismal Systems	Nervous system
Legionellosis	ko05134	22 (0.9%)	Unigene15006_All, CL3530.Contig2_All, Unigene10221_All, CL3273.Contig2_All, Unigene17875_All, CL3640.Contig1_All, Unigene4633_All, Unigene11283_All, CL211.Contig1_All, Unigene2672_All, Unigene10793_All, Unigene10189_All, Unigene10652_All, CL1057.Contig2_All, CL1299.Contig2_All, Unigene4806_All, CL211.Contig4_All, Unigene2312_All, Unigene20453_All, Unigene7329_All, Unigene1467_All, Unigene8669_All	Human Diseases	Infectious diseases: Bacterial
Small cell lung cancer	ko05222	40 (1.63%)	Unigene18681_All, CL2992.Contig1_All, Unigene15215_All, Unigene18202_All, Unigene19436_All, Unigene12904_All, Unigene11896_All, Unigene14667_All, Unigene15698_All, Unigene2230_All, Unigene18923_All, Unigene2654_All, CL2701.Contig1_All, Unigene7781_All, Unigene10037_All, Unigene6468_All, Unigene9115_All, Unigene7854_All, CL17.Contig2_All, CL537.Contig2_All, CL2690.Contig2_All, CL213.Contig3_All, U…	Human Diseases	Cancers: Specific types
Phosphatidylinositol signaling system	ko04070	35 (1.43%)	Unigene16711_All, CL2992.Contig1_All, Unigene15215_All, Unigene15127_All, CL886.Contig2_All, CL340.Contig3_All, Unigene9197_All, Unigene9059_All, Unigene2353_All, Unigene6475_All, Unigene1220_All, CL3491.Contig1_All, CL554.Contig6_All, CL1310.Contig2_All, CL554.Contig4_All, CL554.Contig2_All, CL554.Contig3_All, CL1310.Contig1_All, CL537.Contig2_All, CL3750.Contig2_All, CL2867.Contig2_All, Unigene…	Environmental Information Processing	Signal transduction
Tight junction	ko04530	48 (1.95%)	Unigene16379_All, Unigene13249_All, Unigene13171_All, Unigene15960_All, Unigene8798_All, Unigene9137_All, Unigene1996_All, Unigene10747_All, CL479.Contig3_All, CL1585.Contig1_All, CL727.Contig2_All, Unigene16947_All, CL921.Contig1_All, CL2758.Contig1_All, Unigene3756_All, CL2701.Contig1_All, Unigene6510_All, Unigene3841_All, CL1025.Contig1_All, Unigene10633_All, Unigene2485_All, Unigene8909_All, …	Cellular Processes	Cellular community
Transcriptional misregulation in cancer	ko05202	40 (1.63%)	Unigene16379_All, Unigene19623_All, Unigene18031_All, Unigene18142_All, Unigene19436_All, CL2817.Contig2_All, CL1202.Contig2_All, Unigene3243_All, Unigene8351_All, Unigene15965_All, Unigene10643_All, Unigene3206_All, CL2817.Contig1_All, Unigene741_All, Unigene5085_All, Unigene2380_All, Unigene5068_All, CL2589.Contig2_All, Unigene10037_All, CL1639.Contig2_All, CL2690.Contig2_All, CL1441.Contig2_Al…	Human Diseases	Cancers: Overview
MAPK signaling pathway	ko04010	52 (2.12%)	Unigene16800_All, CL1539.Contig3_All, Unigene15006_All, Unigene13268_All, Unigene17448_All, Unigene14669_All, Unigene41_All, Unigene794_All, Unigene11894_All, Unigene10747_All, Unigene17537_All, Unigene9502_All, Unigene4300_All, Unigene8121_All, Unigene11283_All, Unigene10547_All, CL78.Contig2_All, CL211.Contig1_All, CL901.Contig3_All, CL2187.Contig1_All, CL78.Contig1_All, CL887.Contig2_All, CL90…	Environmental Information Processing	Signal transduction
Graft-versus-host disease	ko05332	1 (0.04%)	Unigene8039_All	Human Diseases	Immune diseases
Lysine biosynthesis	ko00300	1 (0.04%)	Unigene2004_All	Metabolism	Amino acid metabolism
Biosynthesis of unsaturated fatty acids	ko01040	6 (0.24%)	Unigene12355_All, CL3380.Contig1_All, Unigene7920_All, Unigene371_All, Unigene5614_All, Unigene20584_All	Metabolism	Lipid metabolism
Steroid biosynthesis	ko00100	7 (0.29%)	CL889.Contig2_All, Unigene7580_All, CL3790.Contig2_All, Unigene22721_All, CL3210.Contig2_All, Unigene9554_All, Unigene2722_All	Metabolism	Lipid metabolism
SNARE interactions in vesicular transport	ko04130	7 (0.29%)	CL2331.Contig1_All, CL1714.Contig1_All, CL2331.Contig2_All, Unigene10589_All, CL856.Contig2_All, CL2569.Contig2_All, CL2068.Contig1_All	Genetic Information Processing	Folding, sorting and degradation
Proximal tubule bicarbonate reclamation	ko04964	10 (0.41%)	Unigene13133_All, CL987.Contig1_All, CL1128.Contig1_All, CL987.Contig2_All, CL237.Contig1_All, Unigene7848_All, Unigene3906_All, CL2180.Contig2_All, Unigene11271_All, Unigene1272_All	Organismal Systems	Excretory system
Gastric acid secretion	ko04971	21 (0.86%)	Unigene17501_All, Unigene19020_All, Unigene19076_All, Unigene14795_All, CL340.Contig3_All, Unigene10623_All, Unigene8879_All, CL1998.Contig2_All, CL237.Contig1_All, Unigene11503_All, CL545.Contig1_All, Unigene3906_All, CL545.Contig2_All, Unigene107_All, Unigene1390_All, Unigene1421_All, Unigene7778_All, CL2868.Contig1_All, Unigene5399_All, Unigene114_All, CL690.Contig4_All	Organismal Systems	Digestive system
Intestinal immune network for IgA production	ko04672	2 (0.08%)	CL3530.Contig2_All, CL2701.Contig1_All	Organismal Systems	Immune system
Fatty acid elongation	ko00062	7 (0.29%)	Unigene15299_All, Unigene3823_All, CL1670.Contig1_All, CL2790.Contig3_All, Unigene7576_All, Unigene10451_All, CL674.Contig2_All	Metabolism	Lipid metabolism
Selenocompound metabolism	ko00450	5 (0.2%)	Unigene3206_All, Unigene9532_All, CL1269.Contig1_All, Unigene67_All, Unigene21752_All	Metabolism	Metabolism of other amino acids
Epithelial cell signaling in Helicobacter pylori infection	ko05120	25 (1.02%)	Unigene9851_All, Unigene20160_All, CL78.Contig2_All, CL78.Contig1_All, Unigene11467_All, CL2701.Contig1_All, Unigene3741_All, Unigene5072_All, Unigene6468_All, Unigene10633_All, Unigene10253_All, Unigene9115_All, CL17.Contig2_All, Unigene5061_All, CL967.Contig2_All, Unigene11372_All, CL357.Contig1_All, CL2338.Contig1_All, CL193.Contig2_All, Unigene22952_All, Unigene21825_All, Unigene20838_All, CL…	Human Diseases	Infectious diseases: Bacterial
cGMP-PKG signaling pathway	ko04022	46 (1.87%)	CL2992.Contig1_All, Unigene17501_All, CL2504.Contig5_All, Unigene16067_All, Unigene15215_All, Unigene17157_All, Unigene17737_All, Unigene6354_All, CL2504.Contig6_All, Unigene14795_All, CL751.Contig9_All, CL340.Contig3_All, Unigene11894_All, Unigene4300_All, CL2504.Contig4_All, Unigene10623_All, Unigene8880_All, Unigene10547_All, Unigene2489_All, Unigene8879_All, CL237.Contig1_All, CL2845.Contig1_…	Environmental Information Processing	Signal transduction
Amyotrophic lateral sclerosis (ALS)	ko05014	21 (0.86%)	CL2740.Contig2_All, CL2740.Contig1_All, Unigene19549_All, Unigene13332_All, Unigene3348_All, CL1957.Contig2_All, CL2159.Contig1_All, CL2710.Contig1_All, Unigene6761_All, Unigene6304_All, Unigene6474_All, Unigene11372_All, Unigene7794_All, Unigene10632_All, Unigene6306_All, Unigene9727_All, Unigene3838_All, Unigene23441_All, CL1956.Contig2_All, Unigene505_All, Unigene5959_All	Human Diseases	Neurodegenerative diseases
Type I diabetes mellitus	ko04940	3 (0.12%)	CL747.Contig2_All, CL85.Contig2_All, Unigene8039_All	Human Diseases	Endocrine and metabolic diseases
Oxytocin signaling pathway	ko04921	42 (1.71%)	CL2992.Contig1_All, Unigene17501_All, Unigene16067_All, Unigene15215_All, Unigene16786_All, CL1010.Contig3_All, CL1010.Contig2_All, Unigene6354_All, Unigene14795_All, CL751.Contig9_All, CL340.Contig3_All, Unigene94_All, Unigene10747_All, Unigene4300_All, Unigene10623_All, Unigene10547_All, Unigene3741_All, CL466.Contig3_All, CL497.Contig4_All, CL537.Contig2_All, CL497.Contig1_All, CL1010.Contig1_…	Organismal Systems	Endocrine system
Asthma	ko05310	1 (0.04%)	CL2701.Contig1_All	Human Diseases	Immune diseases
Renal cell carcinoma	ko05211	18 (0.73%)	CL2992.Contig1_All, Unigene15215_All, Unigene17774_All, Unigene10747_All, Unigene4300_All, CL2964.Contig2_All, Unigene10547_All, Unigene20160_All, Unigene10113_All, Unigene10253_All, CL537.Contig2_All, Unigene5061_All, Unigene3200_All, Unigene11372_All, CL3746.Contig2_All, Unigene2802_All, CL537.Contig3_All, CL2992.Contig2_All	Human Diseases	Cancers: Specific types
Glycine, serine and threonine metabolism	ko00260	24 (0.98%)	CL1247.Contig2_All, Unigene18726_All, Unigene14534_All, Unigene20139_All, CL1247.Contig1_All, Unigene20140_All, Unigene830_All, CL1065.Contig3_All, CL758.Contig4_All, CL170.Contig1_All, CL1065.Contig4_All, CL3792.Contig1_All, CL1065.Contig2_All, CL758.Contig2_All, Unigene8730_All, Unigene11295_All, CL85.Contig2_All, Unigene3805_All, Unigene11383_All, CL382.Contig2_All, CL2066.Contig1_All, Unigene…	Metabolism	Amino acid metabolism
Protein digestion and absorption	ko04974	30 (1.22%)	CL3662.Contig1_All, Unigene19623_All, Unigene19436_All, Unigene21866_All, Unigene11536_All, CL3662.Contig3_All, Unigene6468_All, Unigene4944_All, Unigene6761_All, CL237.Contig1_All, Unigene9115_All, CL246.Contig2_All, CL213.Contig3_All, CL911.Contig1_All, Unigene3906_All, Unigene8778_All, CL213.Contig1_All, Unigene1390_All, CL213.Contig2_All, CL732.Contig3_All, Unigene8428_All, CL2046.Contig2_All…	Organismal Systems	Digestive system
AMPK signaling pathway	ko04152	36 (1.47%)	Unigene12929_All, CL2992.Contig1_All, Unigene15215_All, Unigene19262_All, Unigene17737_All, Unigene18595_All, Unigene13449_All, CL1737.Contig3_All, Unigene17537_All, Unigene2489_All, CL2642.Contig2_All, Unigene8879_All, Unigene6439_All, Unigene365_All, Unigene570_All, CL949.Contig2_All, CL537.Contig2_All, Unigene4624_All, CL3746.Contig2_All, CL3254.Contig1_All, CL840.Contig7_All, CL1060.Contig1_A…	Environmental Information Processing	Signal transduction
Collecting duct acid secretion	ko04966	5 (0.2%)	Unigene11467_All, CL2338.Contig1_All, Unigene21825_All, Unigene20838_All, Unigene1180_All	Organismal Systems	Excretory system
Alanine, aspartate and glutamate metabolism	ko00250	10 (0.41%)	Unigene15003_All, CL777.Contig2_All, CL777.Contig1_All, Unigene19009_All, Unigene347_All, Unigene2521_All, CL777.Contig4_All, Unigene11607_All, Unigene22016_All, Unigene22317_All	Metabolism	Amino acid metabolism
Insulin signaling pathway	ko04910	44 (1.79%)	Unigene12929_All, CL2992.Contig1_All, Unigene15215_All, Unigene19262_All, Unigene12904_All, Unigene17737_All, Unigene18595_All, Unigene13449_All, Unigene10747_All, Unigene4300_All, CL1585.Contig1_All, Unigene6475_All, Unigene10547_All, CL78.Contig2_All, Unigene2489_All, CL78.Contig1_All, Unigene3631_All, Unigene10113_All, CL1933.Contig2_All, Unigene570_All, CL537.Contig2_All, CL2646.Contig3_All, …	Organismal Systems	Endocrine system
Other types of O-glycan biosynthesis	ko00514	6 (0.24%)	Unigene19014_All, Unigene8939_All, Unigene5965_All, Unigene6086_All, CL34.Contig1_All, CL1632.Contig2_All	Metabolism	Glycan biosynthesis and metabolism
Cell cycle	ko04110	30 (1.22%)	CL1327.Contig2_All, CL2682.Contig2_All, Unigene18202_All, Unigene18031_All, Unigene17774_All, CL2817.Contig2_All, CL3023.Contig1_All, CL3023.Contig2_All, Unigene18923_All, Unigene6448_All, Unigene5217_All, Unigene1300_All, Unigene8120_All, CL2817.Contig1_All, Unigene988_All, CL92.Contig1_All, Unigene3768_All, CL92.Contig3_All, Unigene105_All, CL1543.Contig1_All, CL1328.Contig3_All, Unigene11453_A…	Cellular Processes	Cell growth and death
Caffeine metabolism	ko00232	2 (0.08%)	Unigene3243_All, CL3658.Contig1_All	Metabolism	Biosynthesis of other secondary metabolites
Inflammatory bowel disease (IBD)	ko05321	2 (0.08%)	Unigene4633_All, Unigene11138_All	Human Diseases	Immune diseases
Insect hormone biosynthesis	ko00981	8 (0.33%)	Unigene7789_All, Unigene3038_All, CL1844.Contig3_All, CL1844.Contig1_All, Unigene748_All, Unigene3199_All, Unigene9727_All, CL990.Contig2_All	Metabolism	Metabolism of terpenoids and polyketides
Pentose phosphate pathway	ko00030	11 (0.45%)	Unigene13648_All, CL2436.Contig2_All, CL949.Contig2_All, CL2094.Contig3_All, Unigene11387_All, CL3254.Contig1_All, Unigene23069_All, Unigene20656_All, CL1597.Contig1_All, CL862.Contig2_All, CL862.Contig1_All	Metabolism	Carbohydrate metabolism
Viral myocarditis	ko05416	22 (0.9%)	Unigene18681_All, Unigene18137_All, Unigene15006_All, Unigene12895_All, Unigene17443_All, CL3530.Contig2_All, Unigene12904_All, Unigene3275_All, Unigene10221_All, Unigene3206_All, Unigene10081_All, Unigene11283_All, Unigene2654_All, CL2701.Contig1_All, Unigene2672_All, Unigene10793_All, Unigene11372_All, CL1299.Contig2_All, Unigene4806_All, Unigene5399_All, Unigene114_All, CL690.Contig4_All	Human Diseases	Cardiovascular diseases
Herpes simplex infection	ko05168	42 (1.71%)	Unigene17774_All, CL1263.Contig3_All, CL1249.Contig1_All, CL96.Contig1_All, Unigene8351_All, CL747.Contig2_All, Unigene17537_All, Unigene4241_All, Unigene4633_All, Unigene13133_All, Unigene20160_All, Unigene345_All, CL78.Contig2_All, CL78.Contig1_All, CL2252.Contig1_All, Unigene7781_All, CL3349.Contig2_All, Unigene6468_All, Unigene9115_All, CL17.Contig2_All, Unigene5061_All, CL3282.Contig2_All, C…	Human Diseases	Infectious diseases: Viral
Arachidonic acid metabolism	ko00590	6 (0.24%)	CL1467.Contig1_All, Unigene18973_All, CL1467.Contig2_All, Unigene3348_All, CL333.Contig1_All, Unigene9727_All	Metabolism	Lipid metabolism
Pathogenic Escherichia coli infection	ko05130	39 (1.59%)	Unigene18681_All, Unigene13760_All, Unigene19436_All, Unigene12904_All, CL751.Contig9_All, Unigene10161_All, Unigene2654_All, Unigene601_All, CL2701.Contig1_All, Unigene6510_All, Unigene7781_All, Unigene7854_All, CL213.Contig3_All, Unigene10793_All, CL967.Contig2_All, CL722.Contig2_All, Unigene8778_All, CL213.Contig1_All, CL213.Contig2_All, CL2419.Contig2_All, CL751.Contig4_All, Unigene10506_All,…	Human Diseases	Infectious diseases: Bacterial
Lysosome	ko04142	57 (2.32%)	Unigene17246_All, CL1274.Contig5_All, CL2708.Contig2_All, CL202.Contig2_All, Unigene11842_All, Unigene7580_All, Unigene3974_All, Unigene3799_All, Unigene8022_All, Unigene11467_All, Unigene5320_All, Unigene552_All, CL1670.Contig1_All, Unigene9944_All, CL1800.Contig2_All, Unigene264_All, CL202.Contig5_All, Unigene2662_All, Unigene5200_All, CL202.Contig3_All, CL2708.Contig3_All, Unigene2973_All, CL1…	Cellular Processes	Transport and catabolism
Pantothenate and CoA biosynthesis	ko00770	3 (0.12%)	Unigene2859_All, CL3710.Contig1_All, CL369.Contig2_All	Metabolism	Metabolism of cofactors and vitamins
Estrogen signaling pathway	ko04915	33 (1.34%)	CL2992.Contig1_All, Unigene15215_All, CL1010.Contig3_All, CL1010.Contig2_All, CL340.Contig3_All, Unigene10747_All, Unigene4300_All, Unigene10547_All, CL211.Contig1_All, Unigene3756_All, Unigene10113_All, Unigene3741_All, CL537.Contig2_All, CL1010.Contig1_All, CL3746.Contig2_All, Unigene11503_All, CL545.Contig1_All, Unigene10652_All, CL545.Contig2_All, CL1634.Contig3_All, CL1060.Contig1_All, CL537…	Organismal Systems	Endocrine system
Non-alcoholic fatty liver disease (NAFLD)	ko04932	31 (1.26%)	CL2992.Contig1_All, Unigene15215_All, CL857.Contig2_All, Unigene17737_All, CL78.Contig2_All, Unigene2489_All, CL78.Contig1_All, CL3349.Contig2_All, Unigene10037_All, Unigene570_All, CL537.Contig2_All, Unigene11372_All, CL1300.Contig2_All, CL3746.Contig2_All, CL537.Contig3_All, CL857.Contig4_All, Unigene8796_All, CL496.Contig1_All, Unigene3838_All, CL2992.Contig2_All, Unigene23441_All, CL857.Conti…	Human Diseases	Endocrine and metabolic diseases
p53 signaling pathway	ko04115	15 (0.61%)	Unigene18031_All, Unigene19262_All, CL2817.Contig2_All, CL2817.Contig1_All, Unigene988_All, Unigene1453_All, CL1975.Contig3_All, Unigene5179_All, Unigene523_All, Unigene1992_All, Unigene5815_All, Unigene10100_All, Unigene7572_All, Unigene23267_All, Unigene8618_All	Cellular Processes	Cell growth and death
Thyroid hormone synthesis	ko04918	21 (0.86%)	Unigene12613_All, Unigene13405_All, Unigene12892_All, CL340.Contig3_All, Unigene3348_All, Unigene863_All, Unigene5284_All, CL2158.Contig3_All, CL2158.Contig1_All, CL237.Contig1_All, Unigene11503_All, CL2888.Contig2_All, Unigene3906_All, CL1060.Contig1_All, Unigene107_All, Unigene1285_All, CL2868.Contig1_All, Unigene9727_All, CL1379.Contig2_All, Unigene2312_All, Unigene1467_All	Organismal Systems	Endocrine system
Folate biosynthesis	ko00790	4 (0.16%)	Unigene10949_All, CL1927.Contig1_All, Unigene9724_All, CL1927.Contig2_All	Metabolism	Metabolism of cofactors and vitamins
Linoleic acid metabolism	ko00591	2 (0.08%)	Unigene18973_All, CL333.Contig1_All	Metabolism	Lipid metabolism
RNA transport	ko03013	67 (2.73%)	CL3234.Contig2_All, Unigene14430_All, Unigene17501_All, CL675.Contig10_All, Unigene14174_All, Unigene17857_All, Unigene18726_All, CL1249.Contig1_All, CL2753.Contig3_All, Unigene11584_All, Unigene3206_All, Unigene10081_All, Unigene16947_All, CL208.Contig3_All, Unigene11807_All, Unigene3766_All, CL3227.Contig1_All, CL433.Contig3_All, CL597.Contig4_All, CL887.Contig2_All, Unigene7612_All, Unigene99_…	Genetic Information Processing	Translation
Central carbon metabolism in cancer	ko05230	21 (0.86%)	CL2992.Contig1_All, Unigene15006_All, Unigene15215_All, Unigene10747_All, Unigene4300_All, CL2964.Contig2_All, Unigene11283_All, Unigene10547_All, Unigene3741_All, CL2436.Contig2_All, CL949.Contig2_All, CL537.Contig2_All, CL3746.Contig2_All, Unigene5815_All, CL3254.Contig1_All, CL537.Contig3_All, Unigene7572_All, CL1299.Contig2_All, CL2005.Contig3_All, Unigene5231_All, CL2992.Contig2_All	Human Diseases	Cancers: Overview
Glycosaminoglycan biosynthesis - heparan sulfate / heparin	ko00534	5 (0.2%)	Unigene1044_All, Unigene2855_All, CL691.Contig3_All, Unigene6486_All, CL691.Contig2_All	Metabolism	Glycan biosynthesis and metabolism
mRNA surveillance pathway	ko03015	46 (1.87%)	CL3234.Contig2_All, Unigene14430_All, Unigene17501_All, CL675.Contig10_All, CL1813.Contig5_All, Unigene12902_All, Unigene14468_All, CL1249.Contig1_All, CL2753.Contig3_All, CL208.Contig3_All, CL987.Contig1_All, CL1128.Contig1_All, CL597.Contig4_All, CL2642.Contig2_All, CL887.Contig2_All, Unigene99_All, Unigene3841_All, CL285.Contig2_All, CL987.Contig2_All, Unigene6761_All, Unigene7848_All, CL3446.…	Genetic Information Processing	Translation
Glyoxylate and dicarboxylate metabolism	ko00630	15 (0.61%)	CL2925.Contig4_All, Unigene13133_All, CL987.Contig1_All, CL1128.Contig1_All, CL1350.Contig2_All, CL987.Contig2_All, CL2925.Contig1_All, Unigene7848_All, Unigene8730_All, CL2180.Contig2_All, Unigene11383_All, Unigene11271_All, Unigene1272_All, CL2066.Contig1_All, Unigene9964_All	Metabolism	Carbohydrate metabolism
NF-kappa B signaling pathway	ko04064	12 (0.49%)	Unigene18031_All, Unigene17537_All, CL2701.Contig1_All, Unigene988_All, Unigene6468_All, Unigene9115_All, CL17.Contig2_All, CL1634.Contig3_All, Unigene1272_All, CL1634.Contig11_All, CL1634.Contig9_All, CL477.Contig6_All	Environmental Information Processing	Signal transduction
Circadian rhythm - fly	ko04711	3 (0.12%)	CL2911.Contig1_All, CL2911.Contig3_All, Unigene8835_All	Organismal Systems	Environmental adaptation
Vitamin B6 metabolism	ko00750	3 (0.12%)	Unigene830_All, CL170.Contig1_All, CL137.Contig2_All	Metabolism	Metabolism of cofactors and vitamins
Cytokine-cytokine receptor interaction	ko04060	7 (0.29%)	Unigene15006_All, Unigene11283_All, CL2701.Contig1_All, Unigene3741_All, Unigene5398_All, CL1299.Contig2_All, Unigene11202_All	Environmental Information Processing	Signaling molecules and interaction
GnRH signaling pathway	ko04912	22 (0.9%)	Unigene16800_All, Unigene14669_All, CL340.Contig3_All, Unigene10747_All, Unigene4300_All, Unigene10547_All, CL78.Contig2_All, CL78.Contig1_All, Unigene3756_All, Unigene10113_All, Unigene3741_All, Unigene2579_All, Unigene11503_All, CL545.Contig1_All, CL545.Contig2_All, CL1634.Contig3_All, Unigene107_All, CL2868.Contig1_All, CL2560.Contig1_All, CL1634.Contig11_All, Unigene21752_All, CL1634.Contig9_…	Organismal Systems	Endocrine system
Serotonergic synapse	ko04726	18 (0.73%)	Unigene19436_All, Unigene12904_All, CL1010.Contig3_All, CL1010.Contig2_All, CL340.Contig3_All, Unigene10747_All, Unigene4300_All, Unigene10547_All, CL213.Contig3_All, CL1010.Contig1_All, Unigene11503_All, CL213.Contig1_All, CL213.Contig2_All, Unigene11356_All, Unigene1352_All, Unigene20475_All, CL2915.Contig2_All, Unigene8964_All	Organismal Systems	Nervous system
Mineral absorption	ko04978	13 (0.53%)	Unigene2792_All, CL2504.Contig5_All, CL2504.Contig6_All, CL2504.Contig4_All, Unigene8088_All, CL237.Contig1_All, CL905.Contig1_All, Unigene3906_All, Unigene2186_All, Unigene3386_All, Unigene1729_All, Unigene2793_All, Unigene12622_All	Organismal Systems	Digestive system
Carbon metabolism	ko01200	42 (1.71%)	CL857.Contig2_All, Unigene14534_All, Unigene13648_All, CL2925.Contig4_All, Unigene13133_All, CL987.Contig1_All, CL1128.Contig1_All, CL1350.Contig2_All, Unigene830_All, CL758.Contig4_All, CL170.Contig1_All, CL2337.Contig2_All, CL2436.Contig2_All, CL987.Contig2_All, CL2925.Contig1_All, CL949.Contig2_All, Unigene7848_All, CL534.Contig1_All, CL2754.Contig1_All, CL2094.Contig3_All, CL2237.Contig1_All,…	Metabolism	Global and overview maps
Renin-angiotensin system	ko04614	9 (0.37%)	CL2249.Contig1_All, Unigene10222_All, Unigene10562_All, CL2937.Contig1_All, CL246.Contig2_All, CL1674.Contig1_All, Unigene2484_All, CL246.Contig4_All, Unigene11742_All	Organismal Systems	Endocrine system
Glycolysis / Gluconeogenesis	ko00010	18 (0.73%)	Unigene8488_All, Unigene4693_All, Unigene936_All, Unigene12685_All, Unigene974_All, CL2337.Contig2_All, CL949.Contig2_All, CL534.Contig1_All, CL3333.Contig1_All, CL3333.Contig2_All, Unigene11387_All, CL2237.Contig1_All, CL3254.Contig1_All, Unigene7019_All, Unigene22119_All, Unigene3800_All, Unigene23005_All, CL2337.Contig1_All	Metabolism	Carbohydrate metabolism
HTLV-I infection	ko05166	56 (2.28%)	CL2992.Contig1_All, CL2682.Contig2_All, Unigene15006_All, CL2388.Contig1_All, Unigene15215_All, Unigene18202_All, Unigene18031_All, Unigene17774_All, CL3530.Contig2_All, Unigene10221_All, CL169.Contig2_All, Unigene9260_All, Unigene11269_All, Unigene10747_All, Unigene17537_All, CL2707.Contig2_All, Unigene18923_All, Unigene11283_All, Unigene10524_All, CL78.Contig2_All, CL78.Contig1_All, Unigene5217…	Human Diseases	Infectious diseases: Viral
Ribosome	ko03010	69 (2.81%)	CL3250.Contig2_All, CL1147.Contig3_All, CL910.Contig5_All, Unigene13166_All, CL3250.Contig1_All, Unigene1304_All, Unigene10410_All, Unigene22310_All, Unigene21293_All, Unigene23258_All, Unigene22953_All, Unigene21198_All, Unigene21597_All, Unigene21736_All, Unigene23132_All, Unigene9193_All, Unigene1665_All, Unigene5507_All, Unigene21184_All, Unigene21693_All, Unigene20985_All, Unigene9581_All, U…	Genetic Information Processing	Translation
Glycosaminoglycan biosynthesis - chondroitin sulfate / dermatan sulfate	ko00532	3 (0.12%)	Unigene18346_All, Unigene1044_All, Unigene2535_All	Metabolism	Glycan biosynthesis and metabolism
mTOR signaling pathway	ko04150	18 (0.73%)	CL2992.Contig1_All, Unigene15215_All, Unigene19262_All, Unigene4300_All, CL2964.Contig2_All, Unigene5457_All, Unigene10547_All, Unigene2489_All, CL537.Contig2_All, CL3746.Contig2_All, Unigene5815_All, CL840.Contig7_All, CL537.Contig3_All, Unigene7572_All, CL2419.Contig2_All, CL2992.Contig2_All, Unigene20893_All, Unigene1062_All	Environmental Information Processing	Signal transduction
PPAR signaling pathway	ko03320	14 (0.57%)	Unigene14388_All, CL88.Contig3_All, Unigene12355_All, CL3380.Contig1_All, Unigene10037_All, Unigene4640_All, CL2646.Contig3_All, Unigene7920_All, CL2646.Contig2_All, Unigene6322_All, Unigene371_All, Unigene5614_All, Unigene6626_All, Unigene20584_All	Organismal Systems	Endocrine system
Peroxisome	ko04146	34 (1.38%)	CL1938.Contig5_All, CL1938.Contig4_All, CL1414.Contig1_All, Unigene14534_All, Unigene3243_All, CL171.Contig2_All, Unigene12027_All, Unigene6657_All, CL936.Contig4_All, Unigene10380_All, CL758.Contig4_All, Unigene4609_All, Unigene6623_All, CL1490.Contig1_All, Unigene5209_All, CL2354.Contig2_All, Unigene7920_All, CL3658.Contig1_All, CL758.Contig2_All, Unigene8802_All, Unigene7327_All, Unigene11295_…	Cellular Processes	Transport and catabolism
Glycosphingolipid biosynthesis - lacto and neolacto series	ko00601	4 (0.16%)	CL1529.Contig1_All, Unigene8939_All, CL1529.Contig2_All, CL2757.Contig3_All	Metabolism	Glycan biosynthesis and metabolism
Alcoholism	ko05034	23 (0.94%)	CL1010.Contig3_All, CL1010.Contig2_All, CL747.Contig2_All, Unigene10747_All, Unigene4300_All, Unigene10547_All, Unigene10113_All, Unigene9302_All, CL2732.Contig2_All, Unigene9988_All, CL1010.Contig1_All, Unigene11503_All, CL545.Contig1_All, CL545.Contig2_All, CL1060.Contig1_All, CL986.Contig3_All, CL2732.Contig3_All, Unigene20657_All, Unigene10631_All, Unigene5553_All, Unigene6871_All, Unigene926…	Human Diseases	Substance dependence
HIF-1 signaling pathway	ko04066	23 (0.94%)	CL2992.Contig1_All, Unigene15215_All, Unigene17774_All, Unigene17737_All, Unigene4300_All, CL2964.Contig2_All, Unigene10547_All, Unigene3741_All, CL2337.Contig2_All, CL949.Contig2_All, CL537.Contig2_All, CL3746.Contig2_All, Unigene2802_All, CL2237.Contig1_All, CL3254.Contig1_All, Unigene10652_All, CL537.Contig3_All, CL1531.Contig2_All, CL1531.Contig5_All, CL2992.Contig2_All, Unigene1062_All, CL23…	Environmental Information Processing	Signal transduction
Propanoate metabolism	ko00640	8 (0.33%)	Unigene12929_All, Unigene2324_All, CL1350.Contig2_All, CL534.Contig1_All, Unigene22119_All, Unigene3800_All, Unigene23005_All, Unigene4133_All	Metabolism	Carbohydrate metabolism
Glycosphingolipid biosynthesis - globo series	ko00603	4 (0.16%)	CL1529.Contig1_All, CL1529.Contig2_All, Unigene10061_All, CL2816.Contig2_All	Metabolism	Glycan biosynthesis and metabolism
Metabolic pathways	ko01100	350 (14.25%)	CL1853.Contig1_All, CL2938.Contig2_All, CL2722.Contig2_All, CL1938.Contig5_All, Unigene12929_All, Unigene16711_All, Unigene12613_All, Unigene17208_All, CL1938.Contig4_All, CL2368.Contig4_All, Unigene15003_All, CL1765.Contig2_All, CL974.Contig1_All, CL504.Contig2_All, CL777.Contig2_All, CL777.Contig1_All, CL1045.Contig1_All, CL3200.Contig2_All, CL1045.Contig3_All, CL2499.Contig1_All, Unigene13551_…	Metabolism	Global and overview maps
Hypertrophic cardiomyopathy (HCM)	ko05410	42 (1.71%)	Unigene18681_All, Unigene12895_All, Unigene19436_All, Unigene17443_All, Unigene17774_All, Unigene12904_All, Unigene3275_All, Unigene16786_All, Unigene11896_All, CL2919.Contig2_All, Unigene94_All, Unigene5044_All, Unigene2654_All, CL2701.Contig1_All, Unigene7781_All, Unigene10562_All, CL2573.Contig1_All, Unigene7854_All, Unigene2672_All, CL213.Contig3_All, Unigene10793_All, CL967.Contig2_All, Unig…	Human Diseases	Cardiovascular diseases
Circadian rhythm	ko04710	3 (0.12%)	Unigene8835_All, Unigene8796_All, CL496.Contig1_All	Organismal Systems	Environmental adaptation
Pyruvate metabolism	ko00620	17 (0.69%)	Unigene12929_All, Unigene13133_All, CL987.Contig1_All, CL1128.Contig1_All, CL966.Contig1_All, CL987.Contig2_All, Unigene7848_All, CL534.Contig1_All, CL2754.Contig1_All, CL2180.Contig2_All, Unigene11271_All, Unigene1272_All, CL2066.Contig1_All, Unigene7019_All, Unigene22119_All, Unigene3800_All, Unigene23005_All	Metabolism	Carbohydrate metabolism
N-Glycan biosynthesis	ko00510	9 (0.37%)	Unigene15804_All, Unigene7700_All, Unigene8939_All, Unigene7562_All, Unigene10248_All, Unigene10235_All, Unigene9712_All, CL865.Contig1_All, CL865.Contig2_All	Metabolism	Glycan biosynthesis and metabolism
Phenylalanine, tyrosine and tryptophan biosynthesis	ko00400	1 (0.04%)	CL2141.Contig2_All	Metabolism	Amino acid metabolism
Adrenergic signaling in cardiomyocytes	ko04261	33 (1.34%)	CL2992.Contig1_All, CL2504.Contig5_All, Unigene15215_All, Unigene16786_All, CL2504.Contig6_All, Unigene94_All, Unigene41_All, Unigene4300_All, CL2504.Contig4_All, Unigene8880_All, Unigene10547_All, CL2642.Contig2_All, Unigene8879_All, CL237.Contig1_All, CL537.Contig2_All, CL3746.Contig2_All, Unigene11503_All, CL545.Contig1_All, Unigene3906_All, CL545.Contig2_All, CL1060.Contig1_All, CL537.Contig3…	Organismal Systems	Circulatory system
Retrograde endocannabinoid signaling	ko04723	15 (0.61%)	Unigene17246_All, CL1010.Contig3_All, CL1010.Contig2_All, CL340.Contig3_All, Unigene4300_All, Unigene10547_All, CL78.Contig2_All, CL78.Contig1_All, CL758.Contig4_All, CL1010.Contig1_All, CL758.Contig2_All, Unigene11295_All, Unigene107_All, CL2868.Contig1_All, Unigene20031_All	Organismal Systems	Nervous system
Calcium signaling pathway	ko04020	30 (1.22%)	Unigene17501_All, CL2504.Contig5_All, Unigene15006_All, Unigene16786_All, CL2604.Contig1_All, CL2504.Contig6_All, Unigene14795_All, CL340.Contig3_All, Unigene94_All, CL2504.Contig4_All, Unigene10623_All, Unigene8880_All, CL208.Contig3_All, Unigene11283_All, CL3006.Contig2_All, Unigene8879_All, Unigene3741_All, CL2788.Contig2_All, Unigene11503_All, CL545.Contig1_All, CL2857.Contig1_All, CL545.Cont…	Environmental Information Processing	Signal transduction
Sulfur metabolism	ko00920	3 (0.12%)	CL3491.Contig1_All, CL966.Contig1_All, CL1269.Contig1_All	Metabolism	Energy metabolism
Spliceosome	ko03040	63 (2.57%)	CL3234.Contig2_All, Unigene17501_All, CL675.Contig10_All, CL468.Contig2_All, Unigene12902_All, CL1850.Contig1_All, Unigene20139_All, CL250.Contig2_All, Unigene6590_All, Unigene9197_All, Unigene9277_All, Unigene20140_All, Unigene20138_All, CL2605.Contig1_All, CL211.Contig1_All, Unigene6922_All, CL2251.Contig1_All, CL1643.Contig1_All, Unigene10086_All, CL3792.Contig1_All, CL337.Contig2_All, CL251.C…	Genetic Information Processing	Transcription
Inositol phosphate metabolism	ko00562	18 (0.73%)	Unigene15215_All, Unigene15127_All, CL886.Contig2_All, Unigene9197_All, Unigene9059_All, Unigene2353_All, Unigene6475_All, CL3491.Contig1_All, CL1310.Contig2_All, CL1310.Contig1_All, CL3750.Contig2_All, Unigene5997_All, Unigene5815_All, Unigene4762_All, Unigene1493_All, Unigene7572_All, CL816.Contig2_All, CL2102.Contig2_All	Metabolism	Carbohydrate metabolism
Dilated cardiomyopathy	ko05414	42 (1.71%)	Unigene18681_All, Unigene12895_All, Unigene19436_All, Unigene17443_All, Unigene17774_All, Unigene12904_All, Unigene3275_All, Unigene16786_All, Unigene11896_All, CL2919.Contig2_All, Unigene94_All, Unigene5044_All, Unigene2654_All, CL2701.Contig1_All, Unigene7781_All, CL2573.Contig1_All, Unigene7854_All, Unigene2672_All, CL213.Contig3_All, Unigene10793_All, CL967.Contig2_All, Unigene11503_All, Unig…	Human Diseases	Cardiovascular diseases
Citrate cycle (TCA cycle)	ko00020	16 (0.65%)	CL857.Contig2_All, Unigene14534_All, Unigene13133_All, CL987.Contig1_All, CL1128.Contig1_All, CL758.Contig4_All, CL987.Contig2_All, Unigene7848_All, CL758.Contig2_All, CL857.Contig4_All, CL2180.Contig2_All, Unigene11271_All, Unigene1272_All, CL1487.Contig1_All, CL857.Contig1_All, CL857.Contig5_All	Metabolism	Carbohydrate metabolism
2-Oxocarboxylic acid metabolism	ko01210	6 (0.24%)	Unigene14534_All, CL758.Contig4_All, Unigene2004_All, CL758.Contig2_All, Unigene8949_All, CL1487.Contig1_All	Metabolism	Global and overview maps
One carbon pool by folate	ko00670	6 (0.24%)	Unigene14593_All, CL351.Contig1_All, CL351.Contig2_All, Unigene8730_All, Unigene11383_All, Unigene447_All	Metabolism	Metabolism of cofactors and vitamins
Aminoacyl-tRNA biosynthesis	ko00970	14 (0.57%)	CL1726.Contig2_All, CL747.Contig2_All, Unigene3206_All, Unigene6573_All, CL1726.Contig4_All, Unigene8931_All, CL85.Contig2_All, Unigene5390_All, Unigene67_All, Unigene1793_All, Unigene1863_All, Unigene10172_All, Unigene11483_All, Unigene11103_All	Genetic Information Processing	Translation
Taurine and hypotaurine metabolism	ko00430	1 (0.04%)	Unigene6549_All	Metabolism	Metabolism of other amino acids
African trypanosomiasis	ko05143	2 (0.08%)	CL3530.Contig2_All, CL2701.Contig1_All	Human Diseases	Infectious diseases: Parasitic
Fatty acid metabolism	ko01212	13 (0.53%)	Unigene12929_All, Unigene18595_All, Unigene13449_All, Unigene12355_All, CL3380.Contig1_All, CL1670.Contig1_All, Unigene7920_All, Unigene371_All, CL2790.Contig3_All, Unigene5614_All, Unigene10451_All, Unigene20584_All, CL1469.Contig2_All	Metabolism	Global and overview maps
Cardiac muscle contraction	ko04260	16 (0.65%)	Unigene16786_All, Unigene94_All, CL1562.Contig2_All, CL1562.Contig3_All, CL237.Contig1_All, Unigene3906_All, CL2763.Contig1_All, CL2837.Contig2_All, CL1453.Contig5_All, CL1453.Contig1_All, Unigene3580_All, Unigene12248_All, Unigene3336_All, Unigene8720_All, Unigene11178_All, Unigene10246_All	Organismal Systems	Circulatory system
Cholinergic synapse	ko04725	19 (0.77%)	CL2992.Contig1_All, Unigene15215_All, CL1010.Contig3_All, CL1010.Contig2_All, CL340.Contig3_All, Unigene10747_All, Unigene4300_All, Unigene10547_All, Unigene2067_All, CL537.Contig2_All, CL262.Contig2_All, CL1010.Contig1_All, CL3746.Contig2_All, CL2575.Contig1_All, CL1060.Contig1_All, CL537.Contig3_All, Unigene107_All, CL2868.Contig1_All, CL2992.Contig2_All	Organismal Systems	Nervous system
Inflammatory mediator regulation of TRP channels	ko04750	21 (0.86%)	CL2992.Contig1_All, Unigene15215_All, CL340.Contig3_All, CL78.Contig2_All, CL78.Contig1_All, Unigene3756_All, Unigene5385_All, CL537.Contig2_All, CL3746.Contig2_All, Unigene11503_All, CL545.Contig1_All, CL545.Contig2_All, CL1634.Contig3_All, CL537.Contig3_All, Unigene107_All, CL2868.Contig1_All, CL2560.Contig1_All, CL2992.Contig2_All, CL1634.Contig11_All, Unigene21752_All, CL1634.Contig9_All	Organismal Systems	Sensory system
Morphine addiction	ko05032	14 (0.57%)	Unigene18668_All, CL1010.Contig3_All, CL1010.Contig2_All, Unigene10166_All, CL758.Contig4_All, CL2580.Contig2_All, CL1010.Contig1_All, Unigene11503_All, CL758.Contig2_All, Unigene11295_All, Unigene107_All, CL2868.Contig1_All, CL339.Contig2_All, Unigene20031_All	Human Diseases	Substance dependence
Vasopressin-regulated water reabsorption	ko04962	9 (0.37%)	Unigene14331_All, CL235.Contig2_All, CL2443.Contig1_All, CL235.Contig4_All, Unigene11503_All, Unigene7598_All, CL1060.Contig1_All, CL2868.Contig1_All, Unigene22109_All	Organismal Systems	Excretory system
Synthesis and degradation of ketone bodies	ko00072	1 (0.04%)	Unigene6626_All	Metabolism	Lipid metabolism
Biosynthesis of amino acids	ko01230	24 (0.98%)	Unigene15003_All, Unigene19009_All, Unigene14534_All, CL2141.Contig2_All, Unigene830_All, CL758.Contig4_All, CL170.Contig1_All, CL2337.Contig2_All, CL949.Contig2_All, Unigene2521_All, CL2094.Contig3_All, Unigene2004_All, CL2237.Contig1_All, CL758.Contig2_All, Unigene8949_All, CL3254.Contig1_All, Unigene3805_All, Unigene11607_All, Unigene20729_All, CL1487.Contig1_All, CL2337.Contig1_All, CL1292.Co…	Metabolism	Global and overview maps
Other glycan degradation	ko00511	8 (0.33%)	Unigene10073_All, Unigene5320_All, CL2246.Contig1_All, Unigene2493_All, Unigene6669_All, Unigene7799_All, Unigene4826_All, Unigene21485_All	Metabolism	Glycan biosynthesis and metabolism
Glutamatergic synapse	ko04724	17 (0.69%)	Unigene17246_All, Unigene18668_All, CL1010.Contig3_All, CL1010.Contig2_All, Unigene15799_All, CL340.Contig3_All, Unigene4300_All, Unigene10547_All, Unigene11489_All, Unigene4944_All, CL3658.Contig1_All, CL1010.Contig1_All, Unigene11503_All, Unigene2530_All, Unigene107_All, CL1961.Contig1_All, CL2868.Contig1_All	Organismal Systems	Nervous system
Amino sugar and nucleotide sugar metabolism	ko00520	18 (0.73%)	CL777.Contig2_All, CL777.Contig1_All, Unigene13551_All, Unigene10073_All, Unigene1794_All, Unigene5837_All, Unigene6573_All, Unigene11387_All, Unigene6669_All, Unigene7799_All, CL777.Contig4_All, Unigene10639_All, Unigene22016_All, Unigene22317_All, CL459.Contig3_All, Unigene1124_All, Unigene3338_All, Unigene11103_All	Metabolism	Carbohydrate metabolism
Basal transcription factors	ko03022	14 (0.57%)	Unigene14515_All, CL96.Contig1_All, CL935.Contig1_All, Unigene8351_All, CL747.Contig2_All, Unigene4241_All, Unigene6301_All, CL2252.Contig1_All, CL897.Contig2_All, Unigene3675_All, Unigene10141_All, CL1244.Contig1_All, CL3410.Contig1_All, Unigene7814_All	Genetic Information Processing	Transcription
Maturity onset diabetes of the young	ko04950	4 (0.16%)	Unigene16390_All, Unigene11807_All, Unigene13133_All, CL987.Contig2_All	Human Diseases	Endocrine and metabolic diseases
Apoptosis	ko04210	12 (0.49%)	CL2992.Contig1_All, Unigene15215_All, Unigene18031_All, Unigene5606_All, Unigene6468_All, Unigene9115_All, CL17.Contig2_All, CL537.Contig2_All, CL3746.Contig2_All, CL537.Contig3_All, CL2992.Contig2_All, CL477.Contig6_All	Cellular Processes	Cell growth and death
Ribosome biogenesis in eukaryotes	ko03008	22 (0.9%)	CL2722.Contig2_All, Unigene18726_All, CL1249.Contig1_All, Unigene4241_All, CL2336.Contig1_All, Unigene7898_All, Unigene6467_All, CL3140.Contig2_All, CL1067.Contig1_All, Unigene3827_All, CL146.Contig3_All, Unigene1427_All, Unigene8926_All, Unigene5125_All, CL3170.Contig2_All, Unigene4656_All, CL3170.Contig1_All, CL1777.Contig2_All, Unigene20996_All, Unigene1729_All, Unigene21406_All, Unigene10885_…	Genetic Information Processing	Translation
Nitrogen metabolism	ko00910	3 (0.12%)	Unigene15003_All, Unigene19009_All, Unigene2521_All	Metabolism	Energy metabolism
Aldosterone synthesis and secretion	ko04925	16 (0.65%)	Unigene16067_All, Unigene6354_All, CL340.Contig3_All, CL702.Contig1_All, Unigene8967_All, CL702.Contig4_All, Unigene7797_All, Unigene11503_All, CL545.Contig1_All, CL545.Contig2_All, CL1060.Contig1_All, Unigene107_All, Unigene10245_All, Unigene11364_All, CL2868.Contig1_All, Unigene5303_All	Organismal Systems	Endocrine system
Glycosylphosphatidylinositol(GPI)-anchor biosynthesis	ko00563	4 (0.16%)	Unigene11807_All, Unigene1301_All, CL2025.Contig2_All, CL1143.Contig2_All	Metabolism	Glycan biosynthesis and metabolism
Arginine biosynthesis	ko00220	2 (0.08%)	Unigene8949_All, Unigene11607_All	Metabolism	Amino acid metabolism
Oocyte meiosis	ko04114	26 (1.06%)	CL1327.Contig2_All, CL2682.Contig2_All, Unigene1828_All, CL340.Contig3_All, Unigene4300_All, CL3093.Contig2_All, Unigene10547_All, CL2642.Contig2_All, CL92.Contig1_All, CL92.Contig3_All, Unigene10031_All, Unigene105_All, CL1328.Contig3_All, CL545.Contig1_All, CL3093.Contig1_All, CL545.Contig2_All, CL229.Contig2_All, Unigene107_All, CL2642.Contig1_All, CL1328.Contig1_All, CL2868.Contig1_All, CL217…	Cellular Processes	Cell growth and death
Regulation of autophagy	ko04140	3 (0.12%)	CL2739.Contig1_All, CL1417.Contig2_All, CL1417.Contig3_All	Cellular Processes	Transport and catabolism
Prion diseases	ko05020	14 (0.57%)	Unigene18137_All, CL1205.Contig1_All, Unigene4300_All, CL626.Contig1_All, Unigene10547_All, CL211.Contig1_All, CL626.Contig3_All, Unigene10652_All, CL2005.Contig3_All, CL211.Contig4_All, Unigene2312_All, Unigene1467_All, Unigene21997_All, CL657.Contig2_All	Human Diseases	Neurodegenerative diseases
Tyrosine metabolism	ko00350	10 (0.41%)	Unigene12613_All, Unigene13551_All, Unigene10073_All, CL2141.Contig2_All, Unigene5837_All, Unigene6669_All, Unigene7799_All, Unigene7019_All, Unigene1337_All, CL555.Contig1_All	Metabolism	Amino acid metabolism
Nicotine addiction	ko05033	5 (0.2%)	Unigene17246_All, CL758.Contig4_All, CL758.Contig2_All, Unigene11295_All, Unigene20031_All	Human Diseases	Substance dependence
Nicotinate and nicotinamide metabolism	ko00760	5 (0.2%)	CL2019.Contig2_All, CL2100.Contig2_All, Unigene3436_All, CL2019.Contig1_All, CL1709.Contig2_All	Metabolism	Metabolism of cofactors and vitamins
Alzheimer's disease	ko05010	48 (1.95%)	Unigene15006_All, CL468.Contig2_All, Unigene19436_All, Unigene12904_All, CL857.Contig2_All, CL340.Contig3_All, Unigene9197_All, Unigene4300_All, Unigene9851_All, Unigene11283_All, Unigene10547_All, Unigene4029_All, CL3349.Contig2_All, CL1643.Contig1_All, CL2337.Contig2_All, Unigene5072_All, CL382.Contig1_All, CL213.Contig3_All, CL2237.Contig1_All, CL545.Contig1_All, CL545.Contig2_All, CL1606.Cont…	Human Diseases	Neurodegenerative diseases
Base excision repair	ko03410	6 (0.24%)	CL2740.Contig1_All, CL16.Contig5_All, Unigene5048_All, CL1405.Contig2_All, CL1455.Contig2_All, Unigene1272_All	Genetic Information Processing	Replication and repair
Circadian entrainment	ko04713	17 (0.69%)	Unigene16786_All, CL1010.Contig3_All, CL1010.Contig2_All, CL340.Contig3_All, Unigene94_All, Unigene41_All, Unigene4300_All, Unigene10547_All, CL2845.Contig1_All, CL1010.Contig1_All, Unigene11503_All, CL545.Contig1_All, CL545.Contig2_All, Unigene4786_All, Unigene107_All, Unigene2472_All, CL2868.Contig1_All	Organismal Systems	Environmental adaptation
Glucagon signaling pathway	ko04922	18 (0.73%)	Unigene12929_All, Unigene17774_All, CL340.Contig3_All, Unigene3941_All, Unigene176_All, Unigene4077_All, CL949.Contig2_All, CL2788.Contig2_All, Unigene11503_All, CL545.Contig1_All, CL2857.Contig1_All, CL3254.Contig1_All, CL545.Contig2_All, CL1060.Contig1_All, Unigene8796_All, CL2857.Contig2_All, CL1444.Contig2_All, CL496.Contig1_All	Organismal Systems	Endocrine system
GABAergic synapse	ko04727	13 (0.53%)	CL1043.Contig3_All, CL1010.Contig3_All, CL1010.Contig2_All, Unigene2020_All, CL758.Contig4_All, CL2443.Contig1_All, CL1010.Contig1_All, CL758.Contig2_All, Unigene11295_All, Unigene107_All, CL2868.Contig1_All, CL1043.Contig6_All, Unigene20031_All	Organismal Systems	Nervous system
Riboflavin metabolism	ko00740	1 (0.04%)	Unigene2527_All	Metabolism	Metabolism of cofactors and vitamins
Hedgehog signaling pathway	ko04340	6 (0.24%)	Unigene13405_All, Unigene12892_All, Unigene5284_All, CL2888.Contig2_All, Unigene107_All, Unigene2504_All	Environmental Information Processing	Signal transduction
Primary immunodeficiency	ko05340	3 (0.12%)	CL16.Contig5_All, CL2701.Contig1_All, CL477.Contig6_All	Human Diseases	Immune diseases
Fatty acid biosynthesis	ko00061	4 (0.16%)	Unigene12929_All, Unigene18595_All, Unigene13449_All, CL1469.Contig2_All	Metabolism	Lipid metabolism
Non-homologous end-joining	ko03450	2 (0.08%)	Unigene6360_All, CL3237.Contig2_All	Genetic Information Processing	Replication and repair
Neuroactive ligand-receptor interaction	ko04080	26 (1.06%)	Unigene18726_All, Unigene3243_All, Unigene1996_All, CL1631.Contig2_All, Unigene8880_All, CL208.Contig3_All, Unigene8879_All, CL758.Contig4_All, Unigene5385_All, CL1998.Contig2_All, CL691.Contig3_All, Unigene10793_All, CL3658.Contig1_All, CL1143.Contig2_All, CL758.Contig2_All, Unigene11295_All, Unigene8778_All, Unigene10139_All, Unigene7778_All, CL691.Contig2_All, Unigene8428_All, Unigene1352_All,…	Environmental Information Processing	Signaling molecules and interaction
Oxidative phosphorylation	ko00190	21 (0.86%)	CL857.Contig2_All, CL3502.Contig1_All, Unigene11467_All, CL3502.Contig2_All, CL2338.Contig1_All, CL857.Contig4_All, Unigene22952_All, Unigene21825_All, Unigene20838_All, CL857.Contig1_All, CL38.Contig3_All, CL857.Contig5_All, Unigene3580_All, Unigene11786_All, Unigene1180_All, CL3688.Contig1_All, CL2538.Contig2_All, Unigene3336_All, Unigene11178_All, Unigene10246_All, CL38.Contig1_All	Metabolism	Energy metabolism
Butanoate metabolism	ko00650	2 (0.08%)	Unigene5325_All, Unigene6626_All	Metabolism	Carbohydrate metabolism
Tryptophan metabolism	ko00380	7 (0.29%)	CL1294.Contig2_All, CL1294.Contig3_All, CL1294.Contig1_All, Unigene6130_All, Unigene2004_All, Unigene10190_All, Unigene7019_All	Metabolism	Amino acid metabolism
Renin secretion	ko04924	12 (0.49%)	Unigene16067_All, Unigene17157_All, Unigene6354_All, CL340.Contig3_All, Unigene5385_All, Unigene10562_All, CL2845.Contig1_All, Unigene264_All, Unigene11503_All, CL545.Contig1_All, CL545.Contig2_All, CL490.Contig2_All	Organismal Systems	Endocrine system
Nucleotide excision repair	ko03420	8 (0.33%)	CL2740.Contig1_All, CL935.Contig1_All, CL1639.Contig2_All, CL1405.Contig2_All, CL750.Contig1_All, CL750.Contig2_All, Unigene10091_All, Unigene7814_All	Genetic Information Processing	Replication and repair
Glycosphingolipid biosynthesis - ganglio series	ko00604	1 (0.04%)	Unigene853_All	Metabolism	Glycan biosynthesis and metabolism
Valine, leucine and isoleucine degradation	ko00280	8 (0.33%)	Unigene2324_All, CL1350.Contig2_All, Unigene11199_All, Unigene7019_All, Unigene10451_All, Unigene6626_All, Unigene20584_All, CL718.Contig1_All	Metabolism	Amino acid metabolism
Mismatch repair	ko03430	3 (0.12%)	CL2740.Contig1_All, CL1405.Contig2_All, Unigene8845_All	Genetic Information Processing	Replication and repair
Fatty acid degradation	ko00071	5 (0.2%)	Unigene7920_All, Unigene7019_All, Unigene5614_All, Unigene10451_All, Unigene20584_All	Metabolism	Lipid metabolism
Olfactory transduction	ko04740	10 (0.41%)	Unigene17501_All, Unigene18668_All, CL2845.Contig1_All, CL2580.Contig2_All, CL545.Contig1_All, CL545.Contig2_All, Unigene4786_All, Unigene2472_All, Unigene20659_All, CL532.Contig1_All	Organismal Systems	Sensory system
Phototransduction - fly	ko04745	9 (0.37%)	CL1063.Contig1_All, Unigene13472_All, Unigene18668_All, CL340.Contig3_All, CL545.Contig1_All, CL545.Contig2_All, Unigene5399_All, Unigene114_All, CL690.Contig4_All	Organismal Systems	Sensory system
Long-term potentiation	ko04720	9 (0.37%)	Unigene17774_All, CL340.Contig3_All, Unigene10747_All, Unigene4300_All, Unigene10547_All, Unigene3200_All, CL545.Contig1_All, CL545.Contig2_All, Unigene107_All	Organismal Systems	Nervous system
Glycosaminoglycan degradation	ko00531	3 (0.12%)	CL974.Contig1_All, Unigene16351_All, Unigene1013_All	Metabolism	Glycan biosynthesis and metabolism
beta-Alanine metabolism	ko00410	5 (0.2%)	CL3710.Contig1_All, Unigene11816_All, Unigene7019_All, CL369.Contig2_All, Unigene11748_All	Metabolism	Metabolism of other amino acids
Huntington's disease	ko05016	50 (2.04%)	CL1992.Contig1_All, Unigene16928_All, Unigene17774_All, CL857.Contig2_All, CL1263.Contig3_All, Unigene17460_All, Unigene9265_All, CL340.Contig3_All, Unigene3348_All, CL3299.Contig2_All, Unigene18210_All, Unigene10151_All, Unigene741_All, Unigene10086_All, CL2151.Contig1_All, CL17.Contig2_All, CL3282.Contig2_All, Unigene2662_All, Unigene3675_All, Unigene105_All, Unigene9160_All, CL2736.Contig1_All…	Human Diseases	Neurodegenerative diseases
Insulin secretion	ko04911	10 (0.41%)	Unigene17157_All, Unigene16786_All, Unigene94_All, Unigene12697_All, CL237.Contig1_All, Unigene11503_All, Unigene3906_All, CL1060.Contig1_All, Unigene107_All, CL2868.Contig1_All	Organismal Systems	Endocrine system
Phototransduction	ko04744	3 (0.12%)	Unigene17501_All, CL545.Contig1_All, CL545.Contig2_All	Organismal Systems	Sensory system
Cocaine addiction	ko05030	3 (0.12%)	CL3658.Contig1_All, Unigene11503_All, CL1060.Contig1_All	Human Diseases	Substance dependence
Taste transduction	ko04742	1 (0.04%)	Unigene11503_All	Organismal Systems	Sensory system
RNA degradation	ko03018	11 (0.45%)	Unigene16701_All, CL208.Contig3_All, Unigene7898_All, CL1663.Contig2_All, CL949.Contig2_All, Unigene6392_All, Unigene1040_All, CL3706.Contig2_All, CL3254.Contig1_All, Unigene9974_All, Unigene3139_All	Genetic Information Processing	Folding, sorting and degradation
Dopaminergic synapse	ko04728	14 (0.57%)	CL1010.Contig3_All, CL1010.Contig2_All, CL340.Contig3_All, CL78.Contig2_All, CL78.Contig1_All, CL2642.Contig2_All, CL2580.Contig2_All, CL1010.Contig1_All, Unigene11503_All, Unigene8835_All, CL545.Contig1_All, CL545.Contig2_All, CL1060.Contig1_All, CL2642.Contig1_All	Organismal Systems	Nervous system
Homologous recombination	ko03440	2 (0.08%)	CL1405.Contig2_All, Unigene6360_All	Genetic Information Processing	Replication and repair
Fanconi anemia pathway	ko03460	5 (0.2%)	Unigene5167_All, Unigene5265_All, CL2375.Contig1_All, CL1405.Contig2_All, Unigene7300_All	Genetic Information Processing	Replication and repair
DNA replication	ko03030	3 (0.12%)	CL2682.Contig2_All, CL2740.Contig1_All, CL1405.Contig2_All	Genetic Information Processing	Replication and repair
Parkinson's disease	ko05012	15 (0.61%)	CL857.Contig2_All, Unigene10220_All, CL857.Contig4_All, Unigene9593_All, CL857.Contig1_All, CL38.Contig3_All, CL857.Contig5_All, Unigene3580_All, Unigene11786_All, CL3688.Contig1_All, CL2538.Contig2_All, Unigene3336_All, Unigene11178_All, Unigene10246_All, CL38.Contig1_All	Human Diseases	Neurodegenerative diseases
Histidine metabolism	ko00340	1 (0.04%)	Unigene7019_All	Metabolism	Amino acid metabolism
Arginine and proline metabolism	ko00330	5 (0.2%)	Unigene347_All, Unigene11816_All, Unigene7019_All, Unigene11748_All, CL661.Contig2_All	Metabolism	Amino acid metabolism
Amphetamine addiction	ko05031	4 (0.16%)	Unigene11503_All, CL545.Contig1_All, CL545.Contig2_All, CL1060.Contig1_All	Human Diseases	Substance dependence
