# Supplementary material for: Insecticidal Activity of Melaleuca alternifolia Essential Oil and RNA-Seq Analysis of Sitophilus zeamais Transcriptome in Response to Oil Fumigation
Source: PLoS One. 2016 Dec 9;11(12):e0167748. doi: 10.1371/journal.pone.0167748 (PMC5147960; doi:10.1371/journal.pone.0167748)
Supplement: S5 Table — (XLSX) [file pone.0167748.s005.xlsx]

## Sheet: S5 Table
S5 Table Differentially expressed genes in xenobiotic detoxification- related enzymes
Min Liao1, Jin-Jing Xiao1, Li-Jun Zhou1, Yang Liu2, Xiang-Wei Wu1, 3, Ri-Mao Hua1, 3,Gui-Rong Wang2, Hai-Qun Cao1, 3*
# Classification	Gene ID	Protein identity	log2FC	Pvalue	FDR	Regulated
Metabolism of xenobiotics by cytochrome P450	CL3785.Contig4_All	cytochrome P450 6BK11	7.11802	6.18466e-81	5.05611e-79	Up
	Unigene29_All	probable cytochrome P450 6a14	6.0546	0	0	Up
	CL709.Contig3_All	cytochrome P450 6BQ12	4.67632	0	0	Up
	Unigene8832_All	cytochrome P450 CYP6BW3	4.5082	0	0	Up
	Unigene2938_All	cytochrome P450-like protein	4.39555	0	0	Up
	Unigene17857_All	cytochrome P450 4C1-like	4.01792	0.000124731	0.000574563	Up
	CL650.Contig2_All	cytochrome P450 6BQ10	3.81526	6.3739e-15	8.27772e-14	Up
	CL709.Contig1_All	cytochrome P450 CYP6BW3	3.49808	0	0	Up
	Unigene9519_All	cytochrome P450 CYP6BK4	3.17423	0	0	Up
	Unigene4185_All	cytochrome P450 6a2-like	3.03058	6.82574e-115	8.35987e-113	Up
	CL650.Contig1_All	cytochrome P450 CYP6BQ7	2.96327	0	0	Up
	Unigene11510_All	cytochrome P450 6a2-like	2.57311	3.17704e-97	3.29817e-95	Up
	CL650.Contig7_All	cytochrome P450 6BQ10	2.36894	1.13707e-34	3.59954e-33	Up
	CL3803.Contig1_All	probable cytochrome P450 6a14	2.36762	4.77492e-220	1.29045e-217	Up
	CL650.Contig5_All	cytochrome P450 346A1	2.28809	1.95536e-38	6.81687e-37	Up
	Unigene8167_All	cytochrome P450 6BQ12	2.24501	0	0	Up
	CL3507.Contig1_All	cytochrome P450 6a2-like	2.08905	3.70766e-294	1.27625e-291	Up
	CL650.Contig9_All	cytochrome P450 6BK11	2.03501	4.36804e-47	1.91988e-45	Up
	CL726.Contig1_All	cytochrome P450 CYP6BW2	1.9349	1.48863e-51	7.26561e-50	Up
	CL3298.Contig1_All	cytochrome P450 reductase-like	1.85095	0	0	Up
	CL650.Contig6_All	cytochrome P450 6BK11	1.78677	6.58556e-11	6.32279e-10	Up
	CL517.Contig1_All	cytochrome P450 4C1-like	1.76737	2.06718e-17	3.07128e-16	Up
	Unigene2895_All	cytochrome P450 345A1	1.74672	3.98574e-94	3.97371e-92	Up
	CL2200.Contig2_All	cytochrome P450 6BQ6	1.69602	4.18074e-29	1.08849e-27	Up
	CL3298.Contig2_All	cytochrome P450 reductase-like	1.5555	3.84448e-290	1.30957e-287	Up
	Unigene7649_All	cytochrome P450-like protein	1.39606	1.96043e-13	2.30108e-12	Up
	Unigene7934_All	cytochrome P450 349A1	1.32513	7.1417e-15	9.23816e-14	Up
	Unigene7728_All	cytochrome P451-like protein	1.25092	2.97e-11	2.94577e-10	Up
	CL3263.Contig1_All	cytochrome P450-like protein	1.16742	5.56696e-42	2.13168e-40	Up
	CL1137.Contig2_All	cytochrome P450 9Z4	1.03673	7.84166e-11	7.48483e-10	Up
	Unigene3980_All	cytochrome P450-like protein	1.03328	1.91413e-05	0.000101334	Up
Carboxylesterase	CL262.Contig2_All	juvenile hormone esterase-like	1.28686	3.88814e-90	3.6224e-88	Up
	CL2575.Contig1_All	cholinesterase 1-like	1.19349	3.39616e-11	3.35218e-10	Up
Glutathione metabolism	CL1853.Contig1_All	glutamate--cysteine ligase regulatory subunit	10.8001	2.74e-70	1.85e-68	Up
	CL1789.Contig2_All	glutathione S-transferase theta-1-like	7.61471	0.000216262	0.000957615	Up
	Unigene9630_All	glutathione S-transferase 1	2.69924	0	0	Up
	Unigene10222_All	aminopeptidase N	2.58331	2.84e-26	6.48e-25	Up
	Unigene3348_All	glutathione peroxidase	2.43021	0	0	Up
	CL2313.Contig2_All	glutathione S-transferase 1-like	2.30127	7.41e-91	7e-89	Up
	Unigene2033_All	glutathione S-transferase 1-like	2.04732	1.71e-74	1.26e-72	Up
	Unigene10949_All	glutathione S-transferase omega-1	1.96448	1.36e-38	4.76e-37	Up
	Unigene7340_All	microsomal glutathione S-transferase 1-like	1.71237	3.11e-05	0.000159099	Up
	CL2313.Contig1_All	glutathione S-transferase 1-like	1.60812	7.86e-41	2.94e-39	Up
	Unigene914_All	glutathione S-transferase 1-like	1.49057	7.84e-40	2.88e-38	Up
	CL246.Contig2_All	MFS transporter, MCP family, solute carrier family 16 (monocarboxylic acid transporters)	1.31686	4.68e-09	3.82e-08	Up
	Unigene2484_All	aminopeptidase N	1.28557	1.64e-21	3.02e-20	Up
	CL1853.Contig3_All	glutamate-cysteine ligase regulatory subunit	1.27868	2.64e-14	3.3e-13	Up
	CL121.Contig10_All	glutathione S-transferase 1	1.16028	1.16e-40	4.32e-39	Up
	Unigene9724_All	pyrimidodiazepine synthase-like	1.14422	3.78e-81	3.1e-79	Up
	Unigene1011_All	glutamate-cysteine ligase catalytic subunit	1.12256	1.71e-68	1.13e-66	Up
	Unigene6308_All	glutathione S-transferase 1	1.0628	8.65e-12	8.96e-11	Up
	Unigene9727_All	glutathione peroxidase-like 1	1.0224	3.12e-11	3.08e-10	Up
	Unigene23069_All	6-phosphogluconate dehydrogenase	-7.97154	2.29e-06	1.39e-05	Down
	Unigene23267_All	ribonucleoside-diphosphate reductase subunit M2	-2.68684	3.32e-08	2.49e-07	Down
ABC transporters	Unigene13543_All	ATP-binding cassette, subfamily C (CFTR/MRP)	9.19722	2.08028e-11	2.08929e-10	Up
	Unigene13661_All	ATP-binding cassette, subfamily C (CFTR/MRP)	4.05764	2.47206e-19	4.09103e-18	Up
	CL3774.Contig2_All	ATP-binding cassette, subfamily C (CFTR/MRP)	3.64725	3.38312e-05	0.000172082	Up
	CL1007.Contig1_All	ATP-binding cassette, subfamily G	2.55996	1.0964e-26	2.54641e-25	Up
	Unigene2513_All	ATP-binding cassette, subfamily C	2.26465	7.63862e-14	9.21396e-13	Up
	CL2253.Contig1_All	ATP-binding cassette, subfamily C	2.13629	1.1906e-251	3.50756e-249	Up
	CL162.Contig1_All	ATP-binding cassette, subfamily C (CFTR/MRP)	1.99497	1.12281e-20	1.98363e-19	Up
	CL1108.Contig1_All	ATP-binding cassette, subfamily C (CFTR/MRP)	1.99241	4.62106e-18	7.16177e-17	Up
	CL564.Contig1_All	ATP-binding cassette, subfamily C (CFTR/MRP)	1.96553	1.27548e-10	1.19512e-09	Up
	CL1108.Contig2_All	ATP-binding cassette, subfamily C (CFTR/MRP)	1.77536	5.48244e-56	2.8963e-54	Up
	Unigene1263_All	ATP-binding cassette, subfamily C (CFTR/MRP)	1.70775	1.85031e-92	1.78487e-90	Up
	CL2909.Contig4_All	ATP-binding cassette, subfamily C (CFTR/MRP)	1.66685	1.5263e-30	4.19072e-29	Up
	Unigene6623_All	potassium inwardly-rectifying channel subfamily J	1.51957	1.45746e-12	1.60906e-11	Up
	Unigene5209_All	potassium inwardly-rectifying channel subfamily J	1.46632	7.28448e-06	4.12199e-05	Up
	Unigene6484_All	ATP-binding cassette, subfamily C (CFTR/MRP)	1.45927	7.26124e-154	1.32654e-151	Up
	Unigene2512_All	ATP-binding cassette, subfamily C (CFTR/MRP)	1.43857	5.27636e-06	3.05007e-05	Up
	CL478.Contig2_All	ATP-binding cassette, subfamily B (MDR/TAP)	1.43504	1.63058e-36	5.42436e-35	Up
	Unigene11518_All	ATP-binding cassette, subfamily B (MDR/TAP)	1.43321	5.30472e-52	2.60857e-50	Up
	Unigene2866_All	ATP-binding cassette, subfamily C (CFTR/MRP)	1.37073	6.87804e-21	1.23243e-19	Up
	Unigene1700_All	ATP-binding cassette, subfamily G (WHITE)	1.33212	2.01232e-06	1.22496e-05	Up
	Unigene5097_All	ATP-binding cassette, subfamily C (CFTR/MRP)	1.21661	4.56572e-20	7.82104e-19	Up
	Unigene8802_All	ATP-binding cassette, subfamily D (ALD)	1.20256	6.0806e-06	3.49213e-05	Up
	Unigene7327_All	ATP-binding cassette, subfamily D (ALD)	1.19827	6.94204e-08	5.03687e-07	Up
	CL3774.Contig1_All	ATP-binding cassette, subfamily C (CFTR/MRP)	1.19531	1.64222e-10	1.52174e-09	Up
	Unigene979_All	ATP-binding cassette, subfamily A (ABC1)	1.18866	1.96536e-10	1.8104e-09	Up
	Unigene2656_All	ATP-binding cassette, subfamily A (ABC1)	1.15968	6.04474e-18	9.28896e-17	Up
	Unigene7557_All	ATP-binding cassette, subfamily C (CFTR/MRP)	1.14798	1.58111e-23	3.18178e-22	Up
	Unigene7703_All	U5 small nuclear ribonucleoprotein component	1.12085	9.20228e-06	5.12385e-05	Up
	Unigene2537_All	ATP-binding cassette, subfamily C (CFTR/MRP)	1.02675	6.8554e-09	5.51892e-08	Up
	CL1785.Contig1_All	ATP-binding cassette, subfamily G (WHITE)	-7.60733	5.84336e-07	3.80797e-06	Down
	CL1487.Contig3_All	ATP-binding cassette, subfamily D (ALD)	-2.99406	0	0	Down
	Unigene2762_All	ATP-binding cassette, subfamily C (CFTR/MRP)	-1.82403	4.24038e-09	3.47879e-08	Down
Proteasome	CL8.Contig1_All	20S proteasome subunit alpha 5	1.69714	8.24924e-84	7.0433e-82	Up
	CL531.Contig1_All	26S proteasome non-ATPase regulatory subunit 9	1.34297	2.9662e-05	0.000152536	Up
	CL3084.Contig1_All	20S proteasome subunit beta 9	1.14188	2.6495e-29	6.95914e-28	Up
	Unigene977_All	20S proteasome subunit alpha 4	1.37162	3.1238e-64	1.92738e-62	Up
	Unigene1555_All	26S proteasome regulatory subunit N3	1.36528	5.38186e-08	3.94071e-07	Up
	Unigene1721_All	26S proteasome regulatory subunit T5	1.0413	1.92836e-75	1.44964e-73	Up
	Unigene1800_All	26S proteasome regulatory subunit T2	1.00275	5.48394e-89	5.05156e-87	Up
	Unigene2223_All	20S proteasome subunit beta 7	1.07047	8.5778e-71	5.83166e-69	Up
	Unigene2826_All	proteasome activator subunit 4	1.80857	2.50626e-123	3.30473e-121	Up
	Unigene3469_All	26S proteasome regulatory subunit N8	1.27089	1.07787e-44	4.47303e-43	Up
	Unigene5981_All	20S proteasome subunit alpha 6	1.57936	1.57976e-76	1.21267e-74	Up
	Unigene6813_All	26S proteasome regulatory subunit N10	1.1164	6.25136e-71	4.26776e-69	Up
	Unigene7523_All	26S proteasome regulatory subunit N7	1.19889	9.97698e-55	5.12983e-53	Up
	Unigene8489_All	20S proteasome subunit beta 5	1.10231	7.38486e-63	4.40679e-61	Up
	Unigene10217_All	26S proteasome regulatory subunit N6	1.28412	2.86974e-140	4.5555e-138	Up
	Unigene10609_All	26S proteasome regulatory subunit T1	1.19009	6.28164e-89	5.77011e-87	Up
	Unigene10783_All	26S proteasome non-ATPase regulatory subunit 5	1.1243	3.33364e-26	7.57563e-25	Up
	Unigene10962_All	20S proteasome subunit beta 4	1.31364	6.00838e-55	3.10395e-53	Up
	Unigene20377_All	26S proteasome regulatory subunit T6	-4.30378	3.08974e-10	2.79883e-09	Down
	Unigene20654_All	20S proteasome subunit alpha 3	-2.43142	1.08678e-05	5.99001e-05	Down
	Unigene20789_All	20S proteasome subunit beta 1	-9.10591	6.25888e-10	5.50933e-09	Down
	Unigene20843_All	20S proteasome subunit beta 7	-3.14322	8.47604e-11	8.0621e-10	Down
	Unigene21346_All	20S proteasome subunit alpha 7	-3.52434	8.10464e-13	9.11695e-12	Down
	Unigene21538_All	26S proteasome regulatory subunit T4	-2.39506	8.21166e-05	0.000390702	Down
	Unigene21893_All	20S proteasome subunit beta 2	-2.07455	0.000145611	0.000660786	Down
	Unigene21983_All	26S proteasome regulatory subunit T3	-2.6231	7.30748e-05	0.000350744	Down
	Unigene22029_All	20S proteasome subunit alpha 4	-2.75002	1.10157e-08	8.69894e-08	Down
	Unigene22180_All	26S proteasome regulatory subunit T1	-3.13498	5.86758e-06	3.37512e-05	Down
	Unigene22314_All	20S proteasome subunit alpha 2	-2.24604	1.96249e-05	0.000103709	Down
	Unigene22415_All	20S proteasome subunit beta 6	-4.98255	2.84388e-09	2.36696e-08	Down
	Unigene22739_All	26S proteasome regulatory subunit T2	-3.17914	4.72598e-11	4.59543e-10	Down
	Unigene23025_All	26S proteasome regulatory subunit T5	-3.99214	4.89582e-08	3.60095e-07	Down
Phagosome	Unigene18681_All	basement membrane-specific heparan sulfate proteoglycan core protein-like	9.39017	3.88378e-07	2.5819e-06	Up
	Unigene14331_All	dynein heavy chain	8.81378	7.84032e-07	5.044e-06	Up
	Unigene15006_All	prolow-density lipoprotein receptor-related protein 1	8.19967	3.88378e-07	2.5798e-06	Up
	CL1274.Contig5_All	2e-63/cathepsin L	6.45943	9.34008e-75	6.91018e-73	Up
	CL445.Contig3_All	macrophage mannose receptor 1-like	4.13955	5.33098e-17	7.76518e-16	Up
	Unigene19436_All	kunitz-type protease inhibitor 1-like	3.95087	9.97086e-08	7.0805e-07	Up
	CL3530.Contig2_All	CD209 antigen-like protein B	3.6783	2.37134e-14	2.9745e-13	Up
	Unigene12904_All	laminin subunit beta-1	3.58496	8.53032e-06	4.779e-05	Up
	Unigene10221_All	MRC1; mannose receptor, C type 1	3.27987	8.53928e-80	6.86101e-78	Up
	Unigene11896_All	alphaP integrin	3.14559	4.37516e-31	1.22179e-29	Up
	Unigene514_All	macrophage mannose receptor 1-like	2.64148	1.00741e-21	1.86754e-20	Up
	Unigene11842_All	cathepsin L precurso	2.19619	8.85366e-07	5.64704e-06	Up
	Unigene4633_All	toll-like receptor 2 type-2-like	2.02585	2.2354e-69	1.50411e-67	Up
	CL3530.Contig1_All	mrc1, mrc1l1; macrophage mannose receptor 1	2.02468	3.93274e-280	1.28605e-277	Up
	Unigene11283_All	prolow-density lipoprotein receptor-related protein 1	1.97136	1.61975e-45	6.85218e-44	Up
	CL235.Contig2_All	Dic; cytoplasmic dynein 1 intermediate chain	1.94617	3.09758e-17	4.55868e-16	Up
	Unigene11290_All	GF22729 gene product from transcript GF22729-RA	1.93587	1.82633e-26	4.20584e-25	Up
	CL445.Contig1_All	uncharacterized LOC102355208	1.83389	0	0	Up
	Unigene11467_All	transmembrane protein 64	1.80436	3.1956e-14	3.9779e-13	Up
	Unigene2654_All	TTN; titin-like	1.78218	9.35894e-10	8.11149e-09	Up
	CL2333.Contig1_All	hepatocyte growth factor-regulated tyrosine kinase substrate	1.7191	1.22932e-57	6.73365e-56	Up
	CL2701.Contig1_All	integrin beta-nu-like	1.70603	2.13734e-16	3.02175e-15	Up
	Unigene7781_All	NID2; nidogen 2 (osteonidogen)	1.66408	1.52746e-37	5.19225e-36	Up
	CL445.Contig2_All	uncharacterized LOC102355208	1.60603	0	0	Up
	CL2573.Contig1_All	deleted in malignant brain tumors 1 protein-like	1.49144	4.94876e-180	1.04406e-177	Up
	CL2331.Contig1_All	syntaxin-7	1.47043	1.15962e-06	7.28404e-06	Up
	Unigene7854_All	GD24420 gene product from transcript GD24420-RA	1.41303	1.00596e-93	9.96841e-92	Up
	Unigene2672_All	transforming growth factor-beta-induced protein ig-h3-like	1.36773	3.11674e-08	2.34462e-07	Up
	Unigene8967_All	SCRB15; lysosome membrane protein 2-like	1.32935	2.64182e-28	6.6454e-27	Up
	CL213.Contig3_All	SCRB15; lysosome membrane protein 2-like	1.30792	1.62459e-72	1.14743e-70	Up
	Unigene10793_All	PLG; plasminogen	1.29956	2.14394e-05	0.00011277	Up
	CL2331.Contig2_All	syntaxin-7	1.29591	2.42664e-18	3.79864e-17	Up
	CL967.Contig2_All	NRCAM; neuronal cell adhesion molecule; K05719 integrin beta 1	1.26886	2.79814e-88	2.53468e-86	Up
	Unigene11372_All	Mig-2-like protein	1.25926	7.53176e-19	1.21688e-17	Up
	Unigene2973_All	cathepsin L1-like	1.24071	1.10551e-50	5.28528e-49	Up
	CL235.Contig4_All	Dic; cytoplasmic dynein 1 intermediate chain	1.23545	8.33758e-09	6.65968e-08	Up
	Unigene7797_All	SCARB1; scavenger receptor class B, member 1	1.22817	2.45284e-17	3.62287e-16	Up
	Unigene7598_All	GH10145 gene product from transcript GH10145-RA	1.21275	9.61878e-152	1.71882e-149	Up
	Unigene10652_All	heat shock 70 kDa protein-like; K03283 heat shock 70kDa protein 1/8	1.18448	9.41836e-23	1.83875e-21	Up
	Unigene8778_All	uncharacterized LOC100115677	1.1635	0.000152635	0.000690838	Up
	CL2338.Contig1_All	GM18874 gene product from transcript GM18874-RA	1.16019	1.34005e-06	8.3564e-06	Up
	CL213.Contig1_All	GJ21985 gene product from transcript GJ21985-RA	1.15146	7.3239e-40	2.68798e-38	Up
	CL213.Contig2_All	GJ21985 gene product from transcript GJ21985-RA	1.13432	3.93356e-44	1.59989e-42	Up
	Unigene10245_All	SCARB1; scavenger receptor class B, member 1	1.13038	3.7278e-19	6.11962e-18	Up
	Unigene5415_All	integrin alpha-8-like	1.11681	9.27698e-29	2.37562e-27	Up
	CL1299.Contig2_All	low-density lipoprotein receptor-related protein 1-like	1.07351	0	0	Up
	Unigene4806_All	CD209 antigen-like protein A	1.0378	9.70884e-08	6.90493e-07	Up
	Unigene5303_All	scarb1; scavenger receptor class B, member 1	1.03363	3.79392e-34	1.17153e-32	Up
	Unigene11079_All	FBN1; fibrillin 1	1.00965	9.6163e-106	1.0696e-103	Up
	Unigene20240_All	GG20414 gene product from transcript GG20414-RA	-9.33316	3.38308e-13	3.90092e-12	Down
	Unigene22539_All	cathepsin L-like proteinase	-8.72792	0.00013893	0.000633457	Down
	Unigene20218_All	cathepsin L1-like	-8.62571	8.61548e-14	1.03693e-12	Down
	CL1379.Contig2_All	nid2; nidogen 2 (osteonidogen)	-8.53528	5.2165e-12	5.50273e-11	Down
	Unigene20028_All	cathepsin L1-like	-5.61923	1.92144e-14	2.42692e-13	Down
	Unigene20475_All	Prb1, BC011176, Prpg2; proline-rich protein BstNI subfamily 1	-5.3147	2.8309e-11	2.81292e-10	Down
	Unigene21507_All	GH22826 gene product from transcript GH22826-RA	-5.09029	1.08402e-37	3.71578e-36	Down
	Unigene22952_All	V-type proton ATPase 21 kDa proteolipid subunit	-4.45396	3.65452e-06	2.1638e-05	Down
	Unigene21825_All	atp6v1b2; ATPase, H+ transporting, lysosomal 56/58kDa, V1 subunit B2	-4.36107	6.95236e-06	3.94703e-05	Down
	CL1274.Contig4_All	cathepsin L	-3.9542	0.000168208	0.000756718	Down
	Unigene5399_All	CyIIb; cytoskeletal actin CyIIb	-3.63689	3.88262e-52	1.91502e-50	Down
	Unigene21717_All	SEC61A1; Sec61 alpha 1 subunit (S. cerevisiae)	-3.48278	8.98764e-08	6.42696e-07	Down
	Unigene20838_All	GL21511 gene product from transcript GL21511-RA	-2.71289	2.45416e-07	1.67056e-06	Down
	Unigene20371_All	protein transport protein Sec61 subunit alpha isoform 2	-2.67211	4.2099e-05	0.00021118	Down
	CL778.Contig2_All	MRC1; mannose receptor, C type 1	-2.66529	6.22776e-10	5.48489e-09	Down
	Unigene4969_All	SFTPD; surfactant protein D	-2.62065	7.25948e-18	1.10827e-16	Down
	Unigene7748_All	tubb4a, tubb4, tubb5; tubulin, beta 4A class IVa	-2.48646	3.29094e-24	6.85022e-23	Down
	Unigene20561_All	tuba4l, fi05b01, wu:fi05b01, zgc:55727, zgc:76934; tubulin, alpha 4 like	-2.42735	2.62912e-12	2.83465e-11	Down
	Unigene6831_All	COLEC12; collectin sub-family member 12	-2.39975	4.70914e-29	1.2212e-27	Down
	CL778.Contig1_All	uncharacterized LOC105340962	-2.38325	9.5577e-06	5.30729e-05	Down
	CL2915.Contig2_All	collagen alpha-2(IV) chain-like	-2.25074	3.48142e-11	3.42909e-10	Down
	CL1274.Contig3_All	cathepsin L1-like	-2.08264	5.43194e-21	9.78677e-20	Down
	Unigene2172_All	GLEAN_11000; cathepsin L precursor	-1.88952	8.8184e-74	6.36579e-72	Down
	Unigene5260_All	GK22908 gene product from transcript GK22908-RA	-1.87652	3.68168e-07	2.45303e-06	Down
	CL1274.Contig2_All	GL17172 gene product from transcript GL17172-RA	-1.80906	1.59538e-18	2.53133e-17	Down
	CL657.Contig2_All	Mrc1; mannose receptor, C type 1	-1.78094	1.7466e-12	1.91598e-11	Down
	CL844.Contig1_All	tubulin alpha chain	-1.76017	4.6527e-33	1.40229e-31	Down
	Unigene2685_All	cathepsin L-like	-1.75692	3.5903e-21	6.51896e-20	Down
	Unigene114_All	actin, muscle	-1.73183	0	0	Down
	Unigene11017_All	GLEAN_11000; cathepsin L precursor	-1.72085	0	0	Down
	Unigene8964_All	collagen alpha-1(I) chain-like	-1.54557	1.37393e-155	2.55278e-153	Down
	Unigene9756_All	cathepsin L1-like	-1.30703	7.13362e-261	2.20072e-258	Down
	CL477.Contig6_All	ikbkg; inhibitor of kappa light polypeptide gene enhancer in B-cells, kinase gamma	-1.25418	0.00010978	0.000510221	Down
	Unigene1180_All	V-type proton ATPase subunit F-like	-1.22275	1.52308e-05	8.22563e-05	Down
	CL690.Contig4_All	actin, muscle	-1.174	0	0	Down
	Unigene3486_All	MUC2; mucin 2, oligomeric mucus/gel-formin	-1.1734	0	0	Down
	CL601.Contig2_All	tubulin beta chain	-1.12926	0	0	Down
	Unigene3726_All	EEA1; early endosome antigen 1	-1.10407	2.00626e-16	2.84012e-15	Down
	Unigene8618_All	thrombospondin-1-like	-1.08951	2.55602e-06	1.53959e-05	Down
	Unigene6823_All	cathepsin L precursor	-1.03382	7.66156e-39	2.72031e-37	Down
	Unigene7282_All	eea1, zfyve2; early endosome antigen 1	-1.02902	1.98713e-05	0.00010491	Down
